# Supplementary material for: 2-(2-Meth­oxy­phen­yl)-1H-isoindole-1,3(2H)-dione
Source: Acta Crystallogr Sect E Struct Rep Online. 2012 Jul 28;68(Pt 8):o2589. doi: 10.1107/S1600536812027262 (PMC3415027; doi:10.1107/S1600536812027262)
Supplement: Supplementary file 1 [file e-68-o2589-sup1.cif]

##############################################################################
#                                                                            #
# This CIF contains the data in a paper accepted for publication in          #
# Acta Crystallographica Section E. It conforms to the requirements of       #
# Notes for Authors for Acta Crystallographica Section E, and has been       #
# peer reviewed under the auspices of the IUCr Commission on Journals.       #
#                                                                            #
# Full details of the Crystallographic Information File format               #
# are given in the paper "The Crystallographic Information File (CIF):       #
# a New Standard Archive File for Crystallography" by S. R. Hall, F. H.      #
# Allen and I. D. Brown [Acta Cryst. (1991), A47, 655-685].                  #
#                                                                            #
# The current version of the core CIF dictionary is obtainable from          #
# ftp://ftp.iucr.org/pub/cif_core.dic.                                       #
#                                                                            #
# Software is freely available for graphical display of the structure(s)     #
# in this CIF. For information consult the CIF software page                 #
# http://www.iucr.org/resources/cif/software.                                #
#                                                                            #
# This file may be used for bona fide research purposes within the           #
# scientific community so long as proper attribution is given to the journal # 
# article from which it was obtained.                                        #
#                                                                            #
##############################################################################
data_global
_audit_creation_method     ?
_journal_date_recd_electronic     2012-06-15
_journal_date_accepted     2012-06-15
_journal_name_full     'Acta Crystallographica, Section E'
_journal_year     2012
_journal_volume     68
_journal_issue      8
_journal_page_first     o2589
_journal_page_last     o2589
_journal_paper_category     QO
_journal_paper_doi     10.1107/S1600536812027262
_journal_coeditor_code     HB6857
_publ_contact_author
;
Muhammad Nawaz Tahir
University of Sargodha
Department of Physics
Sargodha
Pakistan
;
_publ_contact_author_email     'dmntahir_uos@yahoo.com'
_publ_contact_author_fax     '0092 48 32 22 121'
_publ_contact_author_phone     '0092 48 92 30 914'
_publ_section_title
;
2-(2-Methoxyphenyl)-1<i>H</i>-isoindole-1,3(2<i>H</i>)-dione
;
loop_
    _publ_author_name
    _publ_author_address
    'Tahir, M. Nawaz'
;
Department of Physics
University of Sargodha
Sargodha
Pakistan
;
    'Muhammad Sirajuddin'
;
Department of Chemistry
Quaid-i-Azam University
Islamabad
Pakistan
;
    'Saqib Ali'
;
Department of Chemistry
Quaid-i-Azam University
Islamabad
Pakistan
;
    'Khurram Shahzad Munawar'
;
Department of Chemistry
Quaid-i-Azam University
Islamabad
Pakistan
;
data_I
_audit_creation_method     SHELXL-97
_chemical_name_systematic
;
2-(2-Methoxyphenyl)-1<i>H</i>-isoindole-1,3(2<i>H</i>)-dione
;
_chemical_name_common     ?
_chemical_formula_moiety     'C15 H11 N O3'
_chemical_formula_sum     'C15 H11 N O3'
_chemical_formula_iupac     'C15 H11 N O3'
_chemical_formula_weight     253.25
_symmetry_cell_setting     orthorhombic
_symmetry_space_group_name_H-M     'P b c a'
_symmetry_space_group_name_Hall     '-P 2ac 2ab'
loop_
    _symmetry_equiv_pos_site_id
    _symmetry_equiv_pos_as_xyz
    1 x,y,z
    2 1/2-x,-y,1/2+z
    3 1/2+x,1/2-y,-z
    4 -x,1/2+y,1/2-z
    5 -x,-y,-z
    6 1/2+x,y,1/2-z
    7 1/2-x,1/2+y,z
    8 x,1/2-y,1/2+z
_cell_length_a     11.5768(6)
_cell_length_b     7.3222(5)
_cell_length_c     29.2849(15)
_cell_angle_alpha     90
_cell_angle_beta     90
_cell_angle_gamma     90
_cell_volume     2482.4(2)
_cell_formula_units_Z     8
_cell_measurement_reflns_used     1816
_cell_measurement_theta_min     2.24
_cell_measurement_theta_max     26.00
_cell_measurement_temperature     296(2)
_exptl_crystal_description     prism
_exptl_crystal_colour     'dark yellow'
_exptl_crystal_size_max     0.32
_exptl_crystal_size_mid     0.26
_exptl_crystal_size_min     0.24
_exptl_crystal_density_diffrn     1.355
_exptl_crystal_density_meas     ?
_exptl_crystal_density_method     'not measured'
_exptl_crystal_F_000     1056
_exptl_absorpt_coefficient_mu     0.096
_exptl_absorpt_correction_type     multi-scan
_exptl_absorpt_process_details     '(SADABS; Bruker, 2005)'
_exptl_absorpt_correction_T_min     0.969
_exptl_absorpt_correction_T_max     0.977
_exptl_special_details
;
;
_diffrn_ambient_temperature     296(2)
_diffrn_radiation_type     MoK\a
_diffrn_radiation_wavelength     0.71073
_diffrn_radiation_source     'fine-focus sealed tube'
_diffrn_radiation_monochromator     graphite
_diffrn_measurement_device_type     'Bruker Kappa APEXII CCD'
_diffrn_measurement_method     \w
_diffrn_detector_area_resol_mean     8.00
_diffrn_reflns_number     10815
_diffrn_reflns_av_R_equivalents     0.0235
_diffrn_reflns_av_sigmaI/netI     0.0211
_diffrn_reflns_theta_min     2.24
_diffrn_reflns_theta_max     26.00
_diffrn_reflns_theta_full     26.00
_diffrn_measured_fraction_theta_max     0.999
_diffrn_measured_fraction_theta_full     0.999
_diffrn_reflns_limit_h_min     -14
_diffrn_reflns_limit_h_max     14
_diffrn_reflns_limit_k_min     -9
_diffrn_reflns_limit_k_max     5
_diffrn_reflns_limit_l_min     -35
_diffrn_reflns_limit_l_max     36
_diffrn_standards_number     0
_diffrn_standards_interval_count     ?
_diffrn_standards_interval_time     ?
_diffrn_standards_decay_%     ?
_refine_special_details
;
Refinement of <i>F</i>^2^ against ALL reflections. The weighted <i>R</i>-factor
<i>wR</i> and goodness of fit <i>S</i> are based on <i>F</i>^2^, conventional
<i>R</i>-factors <i>R</i> are based on <i>F</i>, with <i>F</i> set to zero for
negative <i>F</i>^2^. The threshold expression of <i>F</i>^2^ >
\s(<i>F</i>^2^) is used only for calculating <i>R</i>-factors(gt) <i>etc</i>.
and is not relevant to the choice of reflections for refinement.
<i>R</i>-factors based on <i>F</i>^2^ are statistically about twice as large
as those based on <i>F</i>, and <i>R</i>- factors based on ALL data will be
even larger.
;
_reflns_number_total     2428
_reflns_number_gt     1816
_reflns_threshold_expression     I>2\s(I)
_refine_ls_structure_factor_coef     Fsqd
_refine_ls_matrix_type     full
_refine_ls_R_factor_all     0.0577
_refine_ls_R_factor_gt     0.0411
_refine_ls_wR_factor_gt     0.0996
_refine_ls_wR_factor_ref     0.1118
_refine_ls_goodness_of_fit_ref     1.031
_refine_ls_restrained_S_all     1.031
_refine_ls_number_reflns     2428
_refine_ls_number_parameters     173
_refine_ls_number_restraints     0
_refine_ls_hydrogen_treatment     constr
_refine_ls_weighting_scheme     calc
_refine_ls_weighting_details
         'calc w=1/[\s^2^(Fo^2^)+(0.0502P)^2^+0.6208P] where P=(Fo^2^+2Fc^2^)/3'
_atom_sites_solution_hydrogens     geom
_atom_sites_solution_primary     direct
_atom_sites_solution_secondary     difmap
_refine_ls_shift/su_max     0.000
_refine_ls_shift/su_mean     0.000
_refine_diff_density_max     0.124
_refine_diff_density_min     -0.174
loop_
    _atom_type_symbol
    _atom_type_description
    _atom_type_scat_dispersion_real
    _atom_type_scat_dispersion_imag
    _atom_type_scat_source
    'C' 'C' 0.0033 0.0016
                         'International Tables Vol C Tables 4.2.6.8 and 6.1.1.4'
    'H' 'H' 0.0000 0.0000
                         'International Tables Vol C Tables 4.2.6.8 and 6.1.1.4'
    'N' 'N' 0.0061 0.0033
                         'International Tables Vol C Tables 4.2.6.8 and 6.1.1.4'
    'O' 'O' 0.0106 0.0060
                         'International Tables Vol C Tables 4.2.6.8 and 6.1.1.4'
_computing_data_collection     'APEX2 (Bruker, 2007)'
_computing_cell_refinement     'SAINT (Bruker, 2007)'
_computing_data_reduction     'SAINT (Bruker, 2007)'
_computing_structure_solution     'SHELXS97 (Sheldrick, 2008)'
_computing_structure_refinement     'SHELXL97 (Sheldrick, 2008)'
_computing_molecular_graphics
                  'ORTEP-3 for Windows (Farrugia, 1997) and PLATON (Spek, 2009)'
_computing_publication_material
                                'WinGX (Farrugia, 1999) and PLATON (Spek, 2009)'
loop_
    _atom_site_type_symbol
    _atom_site_label
    _atom_site_fract_x
    _atom_site_fract_y
    _atom_site_fract_z
    _atom_site_U_iso_or_equiv
    _atom_site_thermal_displace_type
    _atom_site_calc_flag
    _atom_site_refinement_flags
    _atom_site_occupancy
    _atom_site_disorder_assembly
    _atom_site_disorder_group
    O O1 0.45483(10) 0.37357(19) 0.07121(4) 0.0609(4) Uani . . 1.000 . -16
    O O2 0.74031(12) 0.1478(2) 0.16275(4) 0.0672(5) Uani . . 1.000 . -16
    O O3 0.41409(11) -0.01341(19) 0.11923(4) 0.0632(5) Uani . . 1.000 . -16
    N N1 0.57642(11) 0.2519(2) 0.12589(4) 0.0451(4) Uani . . 1.000 . -16
    C C1 0.54983(14) 0.3245(2) 0.08300(5) 0.0432(5) Uani . . 1.000 . -16
    C C2 0.66018(14) 0.3329(2) 0.05763(5) 0.0409(5) Uani . . 1.000 . -16
    C C3 0.68405(17) 0.3932(2) 0.01415(6) 0.0512(6) Uani . . 1.000 . -16
    C C4 0.79860(18) 0.3945(3) 0.00060(6) 0.0607(6) Uani . . 1.000 . -16
    C C5 0.88538(17) 0.3416(3) 0.02983(7) 0.0635(7) Uani . . 1.000 . -16
    C C6 0.86140(15) 0.2806(2) 0.07348(7) 0.0551(6) Uani . . 1.000 . -16
    C C7 0.74722(14) 0.2752(2) 0.08649(5) 0.0422(5) Uani . . 1.000 . -16
    C C8 0.69509(14) 0.2162(2) 0.13013(5) 0.0454(5) Uani . . 1.000 . -16
    C C9 0.49518(15) 0.2254(3) 0.16170(5) 0.0501(5) Uani . . 1.000 . -16
    C C10 0.41319(15) 0.0874(3) 0.15822(6) 0.0530(6) Uani . . 1.000 . -16
    C C11 0.33615(18) 0.0624(3) 0.19381(7) 0.0716(8) Uani . . 1.000 . -16
    C C12 0.3427(2) 0.1736(4) 0.23180(7) 0.0881(9) Uani . . 1.000 . -16
    C C13 0.4240(2) 0.3075(4) 0.23528(7) 0.0922(10) Uani . . 1.000 . -16
    C C14 0.5005(2) 0.3346(3) 0.19983(6) 0.0724(8) Uani . . 1.000 . -16
    C C15 0.3388(2) -0.1661(3) 0.11653(9) 0.0873(10) Uani . . 1.000 . -16
    H H3 0.62552 0.43151 -0.00537 0.0615 Uiso . . 1.000 . -16
    H H4 0.81725 0.43190 -0.02884 0.0728 Uiso . . 1.000 . -16
    H H5 0.96171 0.34706 0.02003 0.0762 Uiso . . 1.000 . -16
    H H6 0.92002 0.24465 0.09325 0.0661 Uiso . . 1.000 . -16
    H H11 0.28034 -0.02875 0.19216 0.0860 Uiso . . 1.000 . -16
    H H12 0.29047 0.15681 0.25555 0.1058 Uiso . . 1.000 . -16
    H H13 0.42784 0.37989 0.26133 0.1107 Uiso . . 1.000 . -16
    H H14 0.55562 0.42669 0.20171 0.0869 Uiso . . 1.000 . -16
    H H15A 0.35417 -0.24768 0.14146 0.1309 Uiso . . 1.000 . -16
    H H15B 0.35107 -0.22876 0.08815 0.1309 Uiso . . 1.000 . -16
    H H15C 0.26011 -0.12507 0.11816 0.1309 Uiso . . 1.000 . -16
loop_
    _atom_site_aniso_label
    _atom_site_aniso_U_11
    _atom_site_aniso_U_22
    _atom_site_aniso_U_33
    _atom_site_aniso_U_12
    _atom_site_aniso_U_13
    _atom_site_aniso_U_23
    O1 0.0466(7) 0.0825(9) 0.0537(7) 0.0051(6) -0.0098(6) 0.0129(6)
    O2 0.0672(8) 0.0852(10) 0.0493(7) 0.0108(7) -0.0175(6) 0.0115(7)
    O3 0.0594(8) 0.0663(8) 0.0640(8) -0.0159(7) 0.0127(6) -0.0053(7)
    N1 0.0446(7) 0.0554(8) 0.0354(7) -0.0026(6) -0.0048(6) 0.0049(6)
    C1 0.0469(9) 0.0450(9) 0.0377(8) -0.0029(7) -0.0084(7) 0.0011(7)
    C2 0.0486(9) 0.0354(8) 0.0386(8) -0.0039(7) -0.0041(7) -0.0020(7)
    C3 0.0687(11) 0.0425(9) 0.0424(9) -0.0034(8) -0.0003(8) 0.0020(7)
    C4 0.0791(13) 0.0484(10) 0.0546(10) -0.0081(10) 0.0193(10) 0.0008(9)
    C5 0.0580(11) 0.0530(11) 0.0794(14) -0.0071(9) 0.0204(10) -0.0039(10)
    C6 0.0472(10) 0.0479(10) 0.0701(12) -0.0016(8) -0.0024(9) -0.0064(9)
    C7 0.0466(9) 0.0350(8) 0.0451(9) -0.0031(7) -0.0037(7) -0.0049(7)
    C8 0.0497(9) 0.0450(9) 0.0414(9) -0.0003(7) -0.0116(7) -0.0016(7)
    C9 0.0507(9) 0.0640(11) 0.0356(8) 0.0064(9) -0.0014(7) 0.0044(8)
    C10 0.0499(10) 0.0628(11) 0.0464(9) 0.0077(9) 0.0064(8) 0.0125(9)
    C11 0.0632(12) 0.0882(16) 0.0635(12) 0.0137(11) 0.0195(10) 0.0266(12)
    C12 0.0832(16) 0.131(2) 0.0502(12) 0.0392(16) 0.0234(12) 0.0282(14)
    C13 0.1046(19) 0.131(2) 0.0410(11) 0.0330(18) 0.0029(12) -0.0085(13)
    C14 0.0815(14) 0.0915(16) 0.0442(10) 0.0069(12) -0.0051(10) -0.0098(10)
    C15 0.0696(14) 0.0819(16) 0.1103(19) -0.0268(12) 0.0106(13) -0.0047(14)
_geom_special_details
;
Bond distances, angles <i>etc</i>. have been calculated using the rounded
fractional coordinates. All su's are estimated from the variances of the
(full) variance-covariance matrix. The cell e.s.d.'s are taken into account in
the estimation of distances, angles and torsion angles
;
loop_
    _geom_bond_atom_site_label_1
    _geom_bond_atom_site_label_2
    _geom_bond_site_symmetry_1
    _geom_bond_site_symmetry_2
    _geom_bond_distance
    _geom_bond_publ_flag
    O1 C1 . . 1.207(2) no
    O2 C8 . . 1.199(2) no
    O3 C10 . . 1.360(2) no
    O3 C15 . . 1.420(3) no
    N1 C1 . . 1.3982(19) no
    N1 C8 . . 1.404(2) no
    N1 C9 . . 1.422(2) no
    C1 C2 . . 1.479(2) no
    C2 C3 . . 1.376(2) no
    C2 C7 . . 1.381(2) no
    C3 C4 . . 1.384(3) no
    C4 C5 . . 1.376(3) no
    C5 C6 . . 1.382(3) no
    C6 C7 . . 1.376(2) no
    C7 C8 . . 1.478(2) no
    C9 C10 . . 1.390(3) no
    C9 C14 . . 1.375(3) no
    C10 C11 . . 1.384(3) no
    C11 C12 . . 1.381(3) no
    C12 C13 . . 1.363(4) no
    C13 C14 . . 1.379(3) no
    C3 H3 . . 0.9300 no
    C4 H4 . . 0.9300 no
    C5 H5 . . 0.9300 no
    C6 H6 . . 0.9300 no
    C11 H11 . . 0.9300 no
    C12 H12 . . 0.9300 no
    C13 H13 . . 0.9300 no
    C14 H14 . . 0.9300 no
    C15 H15A . . 0.9600 no
    C15 H15B . . 0.9600 no
    C15 H15C . . 0.9600 no
loop_
    _geom_angle_atom_site_label_1
    _geom_angle_atom_site_label_2
    _geom_angle_atom_site_label_3
    _geom_angle_site_symmetry_1
    _geom_angle_site_symmetry_2
    _geom_angle_site_symmetry_3
    _geom_angle
    _geom_angle_publ_flag
    C10 O3 C15 . . . 118.01(16) no
    C1 N1 C8 . . . 111.45(12) no
    C1 N1 C9 . . . 124.67(13) no
    C8 N1 C9 . . . 123.82(13) no
    O1 C1 N1 . . . 124.79(14) no
    O1 C1 C2 . . . 129.10(14) no
    N1 C1 C2 . . . 106.07(13) no
    C1 C2 C3 . . . 130.67(15) no
    C1 C2 C7 . . . 108.06(13) no
    C3 C2 C7 . . . 121.19(16) no
    C2 C3 C4 . . . 117.39(17) no
    C3 C4 C5 . . . 121.29(17) no
    C4 C5 C6 . . . 121.32(18) no
    C5 C6 C7 . . . 117.27(17) no
    C2 C7 C6 . . . 121.50(15) no
    C2 C7 C8 . . . 108.70(14) no
    C6 C7 C8 . . . 129.79(15) no
    O2 C8 N1 . . . 125.14(15) no
    O2 C8 C7 . . . 129.26(15) no
    N1 C8 C7 . . . 105.59(12) no
    N1 C9 C10 . . . 119.79(15) no
    N1 C9 C14 . . . 119.34(18) no
    C10 C9 C14 . . . 120.86(16) no
    O3 C10 C9 . . . 116.81(15) no
    O3 C10 C11 . . . 124.44(18) no
    C9 C10 C11 . . . 118.75(17) no
    C10 C11 C12 . . . 119.6(2) no
    C11 C12 C13 . . . 121.5(2) no
    C12 C13 C14 . . . 119.4(2) no
    C9 C14 C13 . . . 119.9(2) no
    C2 C3 H3 . . . 121.00 no
    C4 C3 H3 . . . 121.00 no
    C3 C4 H4 . . . 119.00 no
    C5 C4 H4 . . . 119.00 no
    C4 C5 H5 . . . 119.00 no
    C6 C5 H5 . . . 119.00 no
    C5 C6 H6 . . . 121.00 no
    C7 C6 H6 . . . 121.00 no
    C10 C11 H11 . . . 120.00 no
    C12 C11 H11 . . . 120.00 no
    C11 C12 H12 . . . 119.00 no
    C13 C12 H12 . . . 119.00 no
    C12 C13 H13 . . . 120.00 no
    C14 C13 H13 . . . 120.00 no
    C9 C14 H14 . . . 120.00 no
    C13 C14 H14 . . . 120.00 no
    O3 C15 H15A . . . 110.00 no
    O3 C15 H15B . . . 109.00 no
    O3 C15 H15C . . . 109.00 no
    H15A C15 H15B . . . 109.00 no
    H15A C15 H15C . . . 109.00 no
    H15B C15 H15C . . . 109.00 no
loop_
    _geom_torsion_atom_site_label_1
    _geom_torsion_atom_site_label_2
    _geom_torsion_atom_site_label_3
    _geom_torsion_atom_site_label_4
    _geom_torsion_site_symmetry_1
    _geom_torsion_site_symmetry_2
    _geom_torsion_site_symmetry_3
    _geom_torsion_site_symmetry_4
    _geom_torsion
    _geom_torsion_publ_flag
    C15 O3 C10 C9 . . . . 174.12(17) no
    C15 O3 C10 C11 . . . . -6.5(3) no
    C8 N1 C1 O1 . . . . -177.05(15) no
    C8 N1 C1 C2 . . . . 0.97(17) no
    C9 N1 C1 O1 . . . . 0.1(3) no
    C9 N1 C1 C2 . . . . 178.09(16) no
    C1 N1 C8 O2 . . . . -177.22(15) no
    C1 N1 C8 C7 . . . . 1.25(17) no
    C9 N1 C8 O2 . . . . 5.6(3) no
    C9 N1 C8 C7 . . . . -175.90(15) no
    C1 N1 C9 C10 . . . . 71.9(2) no
    C1 N1 C9 C14 . . . . -109.5(2) no
    C8 N1 C9 C10 . . . . -111.38(19) no
    C8 N1 C9 C14 . . . . 67.2(3) no
    O1 C1 C2 C3 . . . . -1.9(3) no
    O1 C1 C2 C7 . . . . 174.92(16) no
    N1 C1 C2 C3 . . . . -179.77(16) no
    N1 C1 C2 C7 . . . . -2.98(16) no
    C1 C2 C3 C4 . . . . 176.14(17) no
    C7 C2 C3 C4 . . . . -0.3(2) no
    C1 C2 C7 C6 . . . . -175.24(14) no
    C1 C2 C7 C8 . . . . 3.77(17) no
    C3 C2 C7 C6 . . . . 1.9(2) no
    C3 C2 C7 C8 . . . . -179.07(14) no
    C2 C3 C4 C5 . . . . -1.5(3) no
    C3 C4 C5 C6 . . . . 1.7(3) no
    C4 C5 C6 C7 . . . . -0.1(3) no
    C5 C6 C7 C2 . . . . -1.7(2) no
    C5 C6 C7 C8 . . . . 179.52(17) no
    C2 C7 C8 O2 . . . . 175.22(16) no
    C2 C7 C8 N1 . . . . -3.16(16) no
    C6 C7 C8 O2 . . . . -5.9(3) no
    C6 C7 C8 N1 . . . . 175.74(15) no
    N1 C9 C10 O3 . . . . -1.6(3) no
    N1 C9 C10 C11 . . . . 179.02(17) no
    C14 C9 C10 O3 . . . . 179.80(18) no
    C14 C9 C10 C11 . . . . 0.4(3) no
    N1 C9 C14 C13 . . . . -178.45(19) no
    C10 C9 C14 C13 . . . . 0.2(3) no
    O3 C10 C11 C12 . . . . -179.6(2) no
    C9 C10 C11 C12 . . . . -0.3(3) no
    C10 C11 C12 C13 . . . . -0.4(4) no
    C11 C12 C13 C14 . . . . 1.0(4) no
    C12 C13 C14 C9 . . . . -0.8(4) no
loop_
    _geom_hbond_atom_site_label_D
    _geom_hbond_atom_site_label_H
    _geom_hbond_atom_site_label_A
    _geom_hbond_site_symmetry_A
    _geom_hbond_distance_DH
    _geom_hbond_distance_HA
    _geom_hbond_distance_DA
    _geom_hbond_angle_DHA
    _geom_hbond_publ_flag
    C3 H3 O1 5_665 0.93 2.57 3.428(2) 153 yes
    C12 H12 O2 6_455 0.93 2.46 3.313(2) 152 yes
_iucr_refine_instructions_details
;
TITL MS22BU2 in P2(1)/c
CELL  0.71073  12.7018  10.2689   7.4695   90.000  101.067   90.000
ZERR     4.00   0.0015   0.0012   0.0008    0.000    0.007    0.000
LATT   1
SYMM  - X, 1/2 + Y, 1/2 - Z
SFAC  C    H    N    O
UNIT  44   36   4    12
MERG   2
OMIT    -3.00  52.00
FMAP   2
ACTA
BOND   $H
HTAB
CONF
LIST 4
MPLA 8 C1 C2 C3 C4 C5 C6 C7 O1
MPLA 7 N1 C8 C9 C10 C11 O2 O3
SIZE 0.30 0.25 0.22
L.S.  10
TEMP    23.00
WGHT    0.051000    0.105300
BASF   0.07458
FVAR       1.02986
O1    4    0.204961    0.441184   -0.182673    11.00000    0.06308    0.06057 =
         0.05944   -0.01455    0.01642    0.00349
O2    4    0.088459    0.447931    0.194065    11.00000    0.06027    0.05624 =
         0.09527    0.01114    0.02523   -0.01156
O3    4    0.281998    0.791263    0.054935    11.00000    0.06430    0.05164 =
         0.10684    0.01034    0.03032   -0.00805
N1    3    0.207001    0.595390    0.112544    11.00000    0.04345    0.03617 =
         0.05523   -0.00451    0.01826   -0.00209
C1    1    0.294854    0.511301    0.104193    11.00000    0.04187    0.03857 =
         0.05784    0.00324    0.01985    0.00024
C2    1    0.293506    0.432861   -0.047578    11.00000    0.04981    0.03805 =
         0.05999    0.00446    0.02325    0.00102
C3    1    0.380018    0.352923   -0.052549    11.00000    0.06946    0.04513 =
         0.08136    0.00560    0.04031    0.00887
AFIX  43
H3    2    0.379971    0.298594   -0.152179    11.00000   -1.20000
AFIX   0
C4    1    0.466537    0.353628    0.090264    11.00000    0.05713    0.05721 =
         0.10733    0.02926    0.03932    0.01922
AFIX  43
H4    2    0.524969    0.300077    0.085407    11.00000   -1.20000
AFIX   0
C5    1    0.468099    0.431232    0.238335    11.00000    0.05324    0.07386 =
         0.08243    0.02499    0.01371    0.00816
AFIX  43
H5    2    0.527089    0.430847    0.333812    11.00000   -1.20000
AFIX   0
C6    1    0.381513    0.510338    0.245480    11.00000    0.05387    0.05762 =
         0.06211    0.00760    0.01255   -0.00113
AFIX  43
H6    2    0.381802    0.563333    0.346538    11.00000   -1.20000
AFIX   0
C7    1    0.207889    0.374632   -0.349277    11.00000    0.09741    0.07501 =
         0.06867   -0.02315    0.02710   -0.00846
AFIX 137
H7A   2    0.268360    0.404416   -0.397781    11.00000   -1.50000
H7B   2    0.143029    0.392024   -0.435488    11.00000   -1.50000
H7C   2    0.214247    0.282668   -0.326684    11.00000   -1.50000
AFIX   0
C8    1    0.111417    0.557564    0.159799    11.00000    0.04374    0.05071 =
         0.05041   -0.00122    0.01292   -0.00705
C9    1    0.048495    0.677453    0.163877    11.00000    0.04364    0.06570 =
         0.05975   -0.00505    0.01554    0.00550
AFIX  43
H9    2   -0.020784    0.681555    0.187118    11.00000   -1.20000
AFIX   0
C10   1    0.105320    0.777244    0.129690    11.00000    0.05471    0.04715 =
         0.06647   -0.00668    0.01232    0.00905
AFIX  43
H10   2    0.083953    0.863929    0.128015    11.00000   -1.20000
AFIX   0
C11   1    0.209224    0.729582    0.094102    11.00000    0.04973    0.04309 =
         0.05458   -0.00121    0.01211   -0.00177
HKLF  5
REM  MS22BU2 in P2(1)/c
REM R1 =  0.0407 for   1267 Fo > 4sig(Fo)  and  0.0710 for all   1887 data
REM    138 parameters refined using      0 restraints
END
WGHT      0.0510      0.1053
REM Highest difference peak  0.108,  deepest hole -0.187,  1-sigma level  0.033
Q1    1   0.2768  0.4493  0.0545  11.00000  0.05    0.11
Q2    1   0.2469  0.5443  0.1207  11.00000  0.05    0.10
Q3    1  -0.0921  0.6138  0.1637  11.00000  0.05    0.10
Q4    1   0.6134  0.4979  0.1864  11.00000  0.05    0.10
Q5    1   0.3193  0.5123  0.0107  11.00000  0.05    0.09
Q6    1   0.0869  0.9025  0.0192  11.00000  0.05    0.09
Q7    1  -0.0209  0.6394  0.2171  11.00000  0.05    0.09
Q8    1   0.1141  0.4279 -0.4593  11.00000  0.05    0.09
Q9    1   0.3781  0.7192  0.0114  11.00000  0.05    0.09
Q10   1   0.0988  0.7318  0.2328  11.00000  0.05    0.09
;
