# Supplementary material for: 2-(2-Meth­oxy­phen­yl)-1H-isoindole-1,3(2H)-dione
Source: Acta Crystallogr Sect E Struct Rep Online. 2012 Jul 28;68(Pt 8):o2589. doi: 10.1107/S1600536812027262 (PMC3415027; doi:10.1107/S1600536812027262)
Supplement: Supplementary file 2 [file e-68-o2589-Isup2.hkl]

#
# h,k,l, Fc-squared, Fo-squared, sigma(Fo-squared) and status flag
#
data_I
_shelx_title ' MS21ME2 in Pbca'
_shelx_refln_list_code          4
_shelx_F_calc_maximum      205.95
_exptl_crystal_F_000      1056.00
_reflns_d_resolution_high  0.8107
 
loop_
 _symmetry_equiv_pos_as_xyz
 'x, y, z'
 'x+1/2, -y+1/2, -z'
 '-x, y+1/2, -z+1/2'
 '-x+1/2, -y, z+1/2'
 '-x, -y, -z'
 '-x-1/2, y-1/2, z'
 'x, -y-1/2, z-1/2'
 'x-1/2, y, -z-1/2'
 
_cell_length_a    11.5768
_cell_length_b     7.3222
_cell_length_c    29.2849
_cell_angle_alpha  90.000
_cell_angle_beta   90.000
_cell_angle_gamma  90.000
 
_shelx_F_squared_multiplier     1.000
 
loop_
 _refln_index_h
 _refln_index_k
 _refln_index_l
 _refln_F_squared_calc
 _refln_F_squared_meas
 _refln_F_squared_sigma
 _refln_observed_status
   2   0   0       87.79       69.32     13.60 o
   4   0   0      458.29      397.82     11.74 o
   6   0   0      150.87      157.01      6.68 o
   8   0   0      490.29      456.18      9.94 o
  10   0   0      218.63      240.04      8.12 o
  12   0   0      512.49      532.43     13.68 o
  14   0   0        0.25       -1.24      4.75 o
   2   1   0      525.07      549.43      4.44 o
   4   1   0     3027.60     3026.28     21.95 o
   6   1   0     1405.24     1460.27     20.05 o
   8   1   0       65.82       86.85      4.29 o
  10   1   0      403.29      360.26      8.13 o
  12   1   0       13.51       22.99      3.18 o
  14   1   0        5.36       19.61      6.10 o
   0   2   0    42413.87    40743.29    542.44 o
   2   2   0       20.23       11.32      1.49 o
   4   2   0      757.89      703.90      8.59 o
   6   2   0      214.70      223.72      4.45 o
   8   2   0      445.15      423.10      9.04 o
  10   2   0      243.32      260.32      9.39 o
  12   2   0       15.98        9.15      3.58 o
   2   3   0     2014.97     2182.58     27.17 o
   4   3   0      327.78      347.43      5.59 o
   6   3   0      862.72      909.91     13.77 o
   8   3   0       79.21       74.47      7.03 o
  10   3   0      140.24      126.19      9.60 o
  12   3   0        1.46        2.68      4.42 o
   0   4   0      719.15      691.92     20.61 o
   2   4   0      439.29      492.51      9.47 o
   4   4   0      263.62      245.62      5.02 o
   6   4   0      595.18      602.74     14.75 o
   8   4   0      175.39      144.61      9.79 o
  10   4   0       81.08       90.02     12.78 o
  12   4   0       82.00       74.90      8.98 o
   2   5   0        4.88        5.13      2.21 o
   4   5   0      913.28      903.61     12.39 o
   6   5   0       49.19       61.07      3.95 o
   8   5   0      253.91      266.08     12.44 o
  10   5   0        4.89        7.61      5.24 o
   0   6   0       45.15       36.11      4.26 o
   2   6   0       73.24       72.35      4.99 o
   4   6   0       52.49       45.64      4.29 o
   6   6   0       30.29       37.10     16.48 o
   8   6   0        7.63       -0.67      4.80 o
  10   6   0       66.80       78.36      9.56 o
   2   7   0       45.62       49.62      4.73 o
   4   7   0        6.65        2.27      2.95 o
   6   7   0       25.85       25.34      6.12 o
   8   7   0       43.74       55.90      8.30 o
   0   8   0       28.75       28.44      8.24 o
   2   8   0        2.54       -0.56      4.26 o
   4   8   0       18.33       34.20      9.89 o
   6   8   0       39.14       43.68     10.71 o
   1   1   1      627.47      537.67      3.64 o
   2   1   1     9109.81     8569.28     42.00 o
   3   1   1     3539.40     3335.25     16.16 o
   4   1   1       82.98       89.06      1.45 o
   5   1   1      834.94      809.27      6.42 o
   6   1   1      151.98      161.07      3.61 o
   7   1   1      184.00      170.20      5.06 o
   8   1   1        1.27       -0.69      1.33 o
   9   1   1      440.75      442.87      6.80 o
  10   1   1      309.34      296.21      5.24 o
  11   1   1      130.99      128.66      3.59 o
  12   1   1        2.91        1.29      1.77 o
  13   1   1       28.13       31.17      2.75 o
  14   1   1       52.63       69.54      5.42 o
   0   2   1      309.72      284.44      4.79 o
   1   2   1     6614.20     6514.46     41.30 o
   2   2   1     8268.41     7985.15     50.58 o
   3   2   1      442.16      427.76      3.60 o
   4   2   1        3.14        3.55      0.75 o
   5   2   1     2320.06     2490.84     15.78 o
   6   2   1       81.09       76.29      2.25 o
   7   2   1        2.95        4.14      1.29 o
   8   2   1       81.89       70.25      3.32 o
   9   2   1       75.69       78.72      3.76 o
  10   2   1       36.72       39.28      3.16 o
  11   2   1        7.83        7.46      2.46 o
  12   2   1       50.26       52.07      3.83 o
  13   2   1        3.04        1.64      3.11 o
   1   3   1     1347.71     1335.24     13.70 o
   2   3   1      276.94      257.63      4.50 o
   3   3   1     1427.65     1452.52     11.35 o
   4   3   1      740.24      810.21      6.96 o
   5   3   1       10.09       12.56      1.28 o
   6   3   1       67.31       69.19      2.88 o
   7   3   1      296.05      296.50      6.51 o
   8   3   1      556.28      525.84      9.79 o
   9   3   1      460.92      479.57     11.15 o
  10   3   1        0.46       -4.21      2.82 o
  11   3   1        1.87        1.04      3.06 o
  12   3   1        6.53        5.33      3.53 o
  13   3   1        2.64        1.55      3.62 o
   0   4   1      996.95     1133.22     22.87 o
   1   4   1        4.63       -0.31      2.80 o
   2   4   1      375.34      358.08      6.14 o
   3   4   1      733.60      751.40      8.11 o
   4   4   1      379.06      390.36      4.51 o
   5   4   1       40.21       43.08      1.83 o
   6   4   1        3.14        3.98      1.56 o
   7   4   1       32.27       29.87      3.65 o
   8   4   1        3.00        3.51      2.80 o
   9   4   1      235.89      227.64      8.12 o
  10   4   1       41.26       47.39      5.08 o
  11   4   1       21.84       16.38      4.00 o
  12   4   1       12.49        7.26      3.94 o
   1   5   1      279.77      262.86      5.54 o
   2   5   1        0.01       -0.09      1.45 o
   3   5   1       62.83       60.96      2.87 o
   4   5   1       63.34       59.74      2.63 o
   5   5   1        9.56        9.22      1.59 o
   6   5   1        3.47        4.64      2.26 o
   7   5   1       62.27       63.90      5.05 o
   8   5   1       33.46       30.25      4.19 o
   9   5   1        2.24        4.96      3.47 o
  10   5   1       11.72        3.27      3.72 o
  11   5   1        6.71        9.00      4.01 o
   0   6   1        1.14       14.72      7.16 o
   1   6   1        1.37       -1.73      1.34 o
   2   6   1       20.04       18.55      2.36 o
   3   6   1        9.63        7.68      2.05 o
   4   6   1        2.10       -1.49      1.79 o
   5   6   1      115.93      119.55      4.26 o
   6   6   1      252.55      243.33     11.18 o
   7   6   1       30.10       38.96      4.58 o
   8   6   1       14.99       15.70      4.11 o
   9   6   1      235.08      252.96     12.07 o
  10   6   1       36.08       40.62      5.65 o
   1   7   1       47.78       40.78      3.55 o
   2   7   1       13.58       15.68      3.38 o
   3   7   1        5.58        3.39      2.12 o
   4   7   1       28.44       25.62      3.43 o
   5   7   1       56.87       54.63      6.84 o
   6   7   1        0.02        1.99      3.19 o
   7   7   1       16.74       16.82      4.22 o
   8   7   1        0.02        2.56      3.90 o
   9   7   1       11.64       10.18      5.06 o
   0   8   1       61.67       57.97      6.98 o
   1   8   1       67.25       63.92      5.18 o
   2   8   1       63.24       61.30      6.25 o
   3   8   1       43.79       38.04      7.22 o
   4   8   1        3.24        6.39      5.25 o
   5   8   1       26.27       25.71      6.55 o
   6   8   1       20.22       14.27     10.30 o
   1   9   1       28.67       18.94      4.23 o
   1   0   2     6697.91     6393.02     71.32 o
   2   0   2     4062.30     3635.51     41.16 o
   3   0   2    11848.62    11851.63    113.25 o
   4   0   2     1367.04     1380.09     16.27 o
   5   0   2     1164.32     1057.38     16.08 o
   6   0   2       17.18       25.46      2.97 o
   7   0   2      603.13      538.28      7.33 o
   8   0   2      250.64      241.52      4.93 o
   9   0   2      272.50      232.12      5.28 o
  10   0   2       88.93       83.33      3.96 o
  11   0   2       30.42       27.44      2.95 o
  12   0   2      318.68      313.55      7.42 o
  13   0   2       38.19       46.14      5.13 o
  14   0   2       48.50       56.27      6.75 o
   1   1   2    24672.94    23362.36    123.10 o
   2   1   2     2072.46     1952.94     11.01 o
   3   1   2     5002.52     4780.94     25.10 o
   4   1   2      252.65      278.14      3.19 o
   5   1   2     2017.16     2105.10     13.57 o
   6   1   2        3.30        3.86      1.19 o
   7   1   2     1689.47     1798.97     15.68 o
   8   1   2      180.99      182.66      4.07 o
   9   1   2       31.87       32.89      2.60 o
  10   1   2      399.08      408.17      6.49 o
  11   1   2       70.65       65.32      2.79 o
  12   1   2        3.83        3.32      1.91 o
  13   1   2       19.75       24.94      2.99 o
  14   1   2       43.49       48.15      4.28 o
   0   2   2       15.83        6.11      1.29 o
   1   2   2    20649.96    20385.03    128.78 o
   2   2   2      653.55      624.25      5.17 o
   3   2   2     2700.98     2573.90     14.75 o
   4   2   2      608.37      635.02      5.65 o
   5   2   2     1859.60     2027.75     13.93 o
   6   2   2       33.99       43.46      1.90 o
   7   2   2      415.73      423.78      5.53 o
   8   2   2        1.63       -1.26      1.62 o
   9   2   2      270.46      281.20      6.00 o
  10   2   2      172.69      158.99      7.36 o
  11   2   2      160.95      150.00      5.58 o
  12   2   2        1.98        1.80      2.51 o
  13   2   2        9.55       15.15      3.50 o
   1   3   2        5.63        4.92      1.21 o
   2   3   2      172.22      170.52      3.41 o
   3   3   2      593.05      673.42      7.05 o
   4   3   2      371.45      363.17      3.81 o
   5   3   2      154.60      185.07      3.08 o
   6   3   2      344.27      350.53      5.87 o
   7   3   2      217.29      239.12      5.71 o
   8   3   2       35.10       40.83      3.29 o
   9   3   2       25.62       22.31      3.47 o
  10   3   2       93.42       94.19      5.40 o
  11   3   2      143.99      133.78      6.56 o
  12   3   2        0.67        1.17      3.36 o
  13   3   2        5.19        1.31      3.53 o
   0   4   2     1093.74     1117.30     20.91 o
   1   4   2      205.12      228.40      3.93 o
   2   4   2       16.41       19.30      1.98 o
   3   4   2      108.26       91.16      3.48 o
   4   4   2       33.67       33.47      1.57 o
   5   4   2       77.45       93.34      2.72 o
   6   4   2      261.53      269.74      5.03 o
   7   4   2      122.62      121.75      6.08 o
   8   4   2      203.64      197.44      7.52 o
   9   4   2        4.12        3.67      3.22 o
  10   4   2       34.17       33.87      4.66 o
  11   4   2       28.65       24.03      4.39 o
  12   4   2       34.74       33.54      7.60 o
   1   5   2        1.53        1.92      1.31 o
   2   5   2        1.05       -1.47      1.60 o
   3   5   2       79.75       77.67      3.23 o
   4   5   2       85.55      101.64      3.17 o
   5   5   2        2.46        0.77      1.44 o
   6   5   2        5.57        5.73      2.17 o
   7   5   2        2.36       -0.66      2.71 o
   8   5   2       60.34       56.65      5.10 o
   9   5   2       29.29       29.00      4.41 o
  10   5   2       27.90       31.87      4.71 o
  11   5   2      147.74      143.66      8.20 o
   0   6   2        0.13        2.82      3.22 o
   1   6   2       23.95       21.71      2.00 o
   2   6   2      187.44      175.20      4.70 o
   3   6   2        9.22        3.31      1.91 o
   4   6   2      233.34      231.16      5.35 o
   5   6   2        0.44       -0.34      2.60 o
   6   6   2        0.57       -2.33      2.75 o
   7   6   2       21.40       21.48      4.11 o
   8   6   2        0.01        3.09      3.53 o
   9   6   2       34.19       38.12      5.10 o
  10   6   2        2.68       -0.63      3.84 o
   1   7   2       54.69       49.31      3.64 o
   2   7   2       25.36       27.23      2.84 o
   3   7   2        3.14        1.12      2.18 o
   4   7   2        1.46       -1.50      2.29 o
   5   7   2       41.92       42.81      4.68 o
   6   7   2       27.91       29.94      4.51 o
   7   7   2       46.41       45.06      5.29 o
   8   7   2       27.36       29.20      4.96 o
   0   8   2       28.00       33.59      6.12 o
   1   8   2        2.66       10.01      3.45 o
   2   8   2       10.99        4.82      5.00 o
   3   8   2        9.57       15.41      4.41 o
   4   8   2        0.59        0.44      4.93 o
   5   8   2        0.85       -1.87     12.36 o
   6   8   2        1.71        3.09      5.39 o
   1   1   3     5236.28     5037.66     27.73 o
   2   1   3      656.55      582.66      4.57 o
   3   1   3     3623.54     3500.26     19.39 o
   4   1   3      371.71      353.72      3.44 o
   5   1   3       93.31       87.11      2.14 o
   6   1   3       43.79       31.69      1.82 o
   7   1   3      188.26      190.40      3.93 o
   8   1   3      318.68      317.65      5.79 o
   9   1   3      180.63      191.02      4.41 o
  10   1   3      147.11      151.54      4.32 o
  11   1   3       90.29       91.46      3.28 o
  12   1   3        0.00       -0.87      1.75 o
  13   1   3       52.13       64.57      4.12 o
  14   1   3       20.46       41.21     10.41 o
   0   2   3    23374.39    23096.88    195.10 o
   1   2   3    15332.27    15123.18     96.48 o
   2   2   3      155.18      187.06      2.45 o
   3   2   3     4400.62     4387.59     26.43 o
   4   2   3      921.68      878.08      7.18 o
   5   2   3       20.55       18.32      1.33 o
   6   2   3      520.05      551.83      6.15 o
   7   2   3       10.78        7.40      1.47 o
   8   2   3      184.22      157.56      4.13 o
   9   2   3        0.01        0.08      2.35 o
  10   2   3      812.81      811.67     11.13 o
  11   2   3        9.00        6.16      2.44 o
  12   2   3        6.98        5.43      2.75 o
  13   2   3        0.91       -1.56      2.97 o
   1   3   3      459.69      449.51      8.03 o
   2   3   3      182.65      164.10      3.34 o
   3   3   3      471.31      516.86      5.84 o
   4   3   3      216.72      230.44      3.69 o
   5   3   3     1129.56     1198.48     10.43 o
   6   3   3      110.40      117.00      3.56 o
   7   3   3        7.07        6.87      1.91 o
   8   3   3      186.47      190.68      7.71 o
   9   3   3      128.10      126.66      5.79 o
  10   3   3       45.76       53.36      4.43 o
  11   3   3       11.16       12.28      3.29 o
  12   3   3       27.99       37.44      5.84 o
  13   3   3        6.79        5.29      5.08 o
   0   4   3     1870.62     1898.06     40.43 o
   1   4   3     1121.77     1141.59     11.24 o
   2   4   3      215.42      228.66      5.73 o
   3   4   3       85.06      102.05      3.26 o
   4   4   3      330.57      349.70      5.26 o
   5   4   3       78.25       89.74      3.12 o
   6   4   3       23.96       29.98      4.01 o
   7   4   3       52.05       53.15      5.06 o
   8   4   3       66.39       58.35      4.76 o
   9   4   3        2.07        4.19      3.25 o
  10   4   3      371.68      372.45     10.42 o
  11   4   3       17.33       19.11      4.80 o
  12   4   3        0.03       -3.07      3.25 o
   1   5   3        0.50        0.00      1.14 o
   2   5   3      154.30      161.15      5.23 o
   3   5   3        6.78        5.59      1.72 o
   4   5   3      684.79      695.93     10.43 o
   5   5   3      141.06      140.40      4.02 o
   6   5   3      121.72      124.09      4.83 o
   7   5   3        0.06       -3.69      2.46 o
   8   5   3        6.97       12.23      3.58 o
   9   5   3        8.40       12.62      3.91 o
  10   5   3       12.95       10.71      5.06 o
  11   5   3        1.01        1.42      3.70 o
   0   6   3       29.34       15.14      3.86 o
   1   6   3      120.65      120.60      5.05 o
   2   6   3       52.04       54.46      3.48 o
   3   6   3      108.59      113.65      4.29 o
   4   6   3       10.03       10.17      2.19 o
   5   6   3        6.96        2.36      2.69 o
   6   6   3       39.76       40.61      7.80 o
   7   6   3        2.82        1.48      3.13 o
   8   6   3      112.88      113.23      7.10 o
   9   6   3        3.03        2.66      3.75 o
  10   6   3       69.17       75.94      6.63 o
   1   7   3       49.75       47.20      5.18 o
   2   7   3      107.59      102.02      4.99 o
   3   7   3        0.26       -1.24      2.05 o
   4   7   3       79.15       70.73      4.92 o
   5   7   3        9.86        9.91      3.54 o
   6   7   3       12.28       12.68      3.75 o
   7   7   3       13.39       11.92      4.01 o
   8   7   3        9.96        5.67      3.97 o
   0   8   3       17.27       23.07      6.39 o
   1   8   3        1.52        1.66      3.21 o
   2   8   3       23.22       23.96      3.89 o
   3   8   3       80.94       81.01      6.70 o
   4   8   3       32.75       24.18      6.39 o
   5   8   3        7.94       10.02      5.68 o
   6   8   3       16.57       12.54      4.87 o
   0   0   4    15190.16    13653.73    183.29 o
   1   0   4    18627.83    17364.71    145.16 o
   2   0   4     1792.30     1908.81     26.95 o
   3   0   4     4021.34     3780.20     53.47 o
   4   0   4      957.47     1017.26     12.79 o
   5   0   4     5952.01     6126.85     71.14 o
   6   0   4     5239.77     5711.51     57.28 o
   7   0   4        0.47       -1.81      1.42 o
   8   0   4       13.11        8.46      1.71 o
   9   0   4        9.27        5.17      2.12 o
  10   0   4       29.58       32.97      3.41 o
  11   0   4      134.40      146.20      5.34 o
  12   0   4      252.59      247.18      6.53 o
  13   0   4       23.67       16.32      5.63 o
  14   0   4       12.31       13.82      6.02 o
   1   1   4     5035.31     4690.96     25.84 o
   2   1   4    21826.09    20622.13    125.41 o
   3   1   4      401.89      346.69      3.54 o
   4   1   4       34.01       27.59      1.59 o
   5   1   4        0.00        0.48      0.92 o
   6   1   4      472.66      480.14      6.38 o
   7   1   4      958.35      997.40     10.80 o
   8   1   4      130.88      131.42      3.56 o
   9   1   4     1059.06     1043.40     11.28 o
  10   1   4       87.73       74.92      4.08 o
  11   1   4      149.68      144.16      3.81 o
  12   1   4       19.11       22.63      2.47 o
  13   1   4       79.15       80.39      4.80 o
  14   1   4        0.99        2.97      3.51 o
   0   2   4     4431.16     4582.78     39.54 o
   1   2   4     1481.73     1526.84     10.57 o
   2   2   4     2334.02     2293.69     14.24 o
   3   2   4      902.94      841.46      7.09 o
   4   2   4     1862.77     1784.59     12.67 o
   5   2   4       25.75       24.51      1.51 o
   6   2   4      429.06      354.17      7.40 o
   7   2   4       52.99       51.60      2.32 o
   8   2   4       15.88       15.24      1.75 o
   9   2   4      281.57      260.78      6.29 o
  10   2   4       34.88       41.28      3.62 o
  11   2   4        7.24        4.43      2.31 o
  12   2   4        0.19        0.76      2.81 o
  13   2   4        2.96        4.94      3.16 o
   1   3   4      601.73      587.74      7.42 o
   2   3   4     1870.91     1949.73     17.57 o
   3   3   4      373.55      397.70      4.94 o
   4   3   4      440.22      432.55      5.76 o
   5   3   4      156.91      180.54      3.32 o
   6   3   4       17.45       19.17      1.64 o
   7   3   4      196.99      199.69      3.94 o
   8   3   4       63.01       53.05      4.24 o
   9   3   4        1.33       -2.47      2.20 o
  10   3   4      153.93      134.54      6.25 o
  11   3   4       30.20       38.27      4.82 o
  12   3   4        2.45        2.14      3.28 o
  13   3   4       10.79       17.49      4.32 o
   0   4   4     7512.16     7529.83     83.96 o
   1   4   4      307.31      295.12      5.44 o
   2   4   4        1.37        4.07      1.97 o
   3   4   4      320.47      326.77      5.53 o
   4   4   4      162.37      160.98      3.62 o
   5   4   4      820.67      810.80      9.09 o
   6   4   4        5.27        8.40      1.93 o
   7   4   4       16.02       19.65      3.29 o
   8   4   4      116.93      132.74      8.64 o
   9   4   4      287.42      295.19      9.13 o
  10   4   4      176.86      169.21      9.87 o
  11   4   4        3.73        1.44      3.43 o
  12   4   4       20.78       23.90      4.49 o
   1   5   4      553.74      549.54      8.24 o
   2   5   4        7.67        6.86      1.79 o
   3   5   4       20.48       21.98      2.20 o
   4   5   4       97.10      101.51      3.86 o
   5   5   4        3.91        4.81      1.71 o
   6   5   4       69.52       72.24      4.07 o
   7   5   4       19.91       18.49      3.65 o
   8   5   4       70.89       49.61      8.29 o
   9   5   4      210.12      183.87      8.60 o
  10   5   4       56.17       51.10      5.51 o
  11   5   4        6.49        5.75      3.93 o
   0   6   4        8.43       11.77      2.87 o
   1   6   4       25.93       23.89      2.60 o
   2   6   4      143.12      146.92      4.90 o
   3   6   4      117.23      107.70      4.53 o
   4   6   4        4.80        4.45      1.94 o
   5   6   4       34.35       26.14      3.27 o
   6   6   4       39.67       41.31      3.75 o
   7   6   4      114.32      103.28      7.33 o
   8   6   4       22.82       25.90      5.77 o
   9   6   4        0.07        3.03      4.74 o
  10   6   4        2.62       -2.61      3.47 o
   1   7   4       15.48       13.60      3.63 o
   2   7   4       63.29       53.99      3.92 o
   3   7   4        2.56        3.25      2.15 o
   4   7   4        5.70        4.98      2.63 o
   5   7   4        0.67        1.72      2.53 o
   6   7   4        2.79        0.40      3.23 o
   7   7   4        0.06       -0.57      3.49 o
   8   7   4       24.45       20.78      4.52 o
   0   8   4        8.60        2.31      5.98 o
   1   8   4       20.33       19.00      3.80 o
   2   8   4       25.06       21.70      3.84 o
   3   8   4       44.01       42.94      5.51 o
   4   8   4        1.28       -0.62      4.95 o
   5   8   4        1.94        2.38      5.22 o
   6   8   4       49.68       58.73      7.13 o
   1   1   5        1.17        2.70      0.53 o
   2   1   5     3271.42     3208.07     21.31 o
   3   1   5      287.11      316.30      3.40 o
   4   1   5     7200.76     7512.78     48.72 o
   5   1   5      608.88      577.32      7.21 o
   6   1   5       18.81       21.66      1.61 o
   7   1   5        3.32        3.21      1.44 o
   8   1   5      121.27      118.43      3.47 o
   9   1   5       76.67       72.42      4.02 o
  10   1   5       13.01       16.50      2.35 o
  11   1   5      184.61      190.73      4.17 o
  12   1   5       12.15        6.96      2.29 o
  13   1   5        8.02       13.37      4.21 o
  14   1   5        0.82       -2.55      3.53 o
   0   2   5    33019.73    32982.92    348.70 o
   1   2   5     8136.47     7804.86     56.31 o
   2   2   5      330.41      327.13      3.14 o
   3   2   5      384.96      359.93      3.96 o
   4   2   5      239.33      187.39      2.79 o
   5   2   5     1111.74     1139.78      9.56 o
   6   2   5      709.03      629.86      6.90 o
   7   2   5     1094.09     1099.82     10.67 o
   8   2   5        1.64        5.07      1.49 o
   9   2   5      204.48      187.31      5.71 o
  10   2   5       54.45       54.80      3.93 o
  11   2   5       20.63       20.48      2.81 o
  12   2   5        0.10       -1.63      2.72 o
  13   2   5        5.64        5.91      3.24 o
   1   3   5     1078.25     1082.46     10.85 o
   2   3   5      129.61      136.17      3.19 o
   3   3   5      220.42      222.15      3.26 o
   4   3   5     1551.96     1539.28     14.99 o
   5   3   5      971.38      953.71      8.69 o
   6   3   5       79.52       92.09      2.84 o
   7   3   5      557.56      566.84      6.85 o
   8   3   5        4.00        0.44      1.89 o
   9   3   5        1.79       -1.67      2.25 o
  10   3   5       95.77       96.10      5.98 o
  11   3   5       62.52       56.56      6.21 o
  12   3   5        4.86        1.46      3.36 o
  13   3   5        4.20        7.25      3.92 o
   0   4   5     3023.09     3192.68     49.37 o
   1   4   5     1099.60     1139.90     12.85 o
   2   4   5        5.85        4.89      1.65 o
   3   4   5       19.66       29.00      2.04 o
   4   4   5      126.59      127.64      3.14 o
   5   4   5      350.18      374.15      7.43 o
   6   4   5        6.92        7.61      2.17 o
   7   4   5       10.95        6.10      2.87 o
   8   4   5       17.72       18.48      3.58 o
   9   4   5        7.97       13.38      3.70 o
  10   4   5       19.80       24.81      7.73 o
  11   4   5       72.43       75.86      6.01 o
  12   4   5        0.51       -4.51      3.42 o
   1   5   5      301.68      326.68      6.17 o
   2   5   5        1.13        0.65      1.59 o
   3   5   5       99.32       96.66      3.61 o
   4   5   5        0.86        1.43      1.63 o
   5   5   5       16.95       10.53      2.36 o
   6   5   5      104.19      104.85      4.69 o
   7   5   5       12.64       10.66      2.56 o
   8   5   5       14.58       12.03      3.59 o
   9   5   5       15.71       20.82      4.14 o
  10   5   5       13.90       12.41      4.06 o
  11   5   5        1.27       -2.39      3.59 o
   0   6   5       16.72       22.04      4.66 o
   1   6   5      235.78      237.20      6.74 o
   2   6   5       22.45       13.82      2.45 o
   3   6   5        6.83        2.37      2.08 o
   4   6   5        1.67       -2.63      1.75 o
   5   6   5       27.58       24.03      3.23 o
   6   6   5       67.82       86.83      4.87 o
   7   6   5        1.49        0.39      3.10 o
   8   6   5        8.95       10.14      3.90 o
   9   6   5       19.51       12.05      4.16 o
  10   6   5       17.53       24.77      4.64 o
   1   7   5        0.10        3.27      2.92 o
   2   7   5        1.71        3.25      2.76 o
   3   7   5       23.95       27.34      3.22 o
   4   7   5        0.03        0.04      2.41 o
   5   7   5        0.03        0.77      2.57 o
   6   7   5       21.70       21.60      4.25 o
   7   7   5        1.57        6.75      3.74 o
   8   7   5        9.08        6.90      4.04 o
   0   8   5       42.86       62.29     10.92 o
   1   8   5        0.88       -0.73      3.07 o
   2   8   5        0.36        1.46      3.71 o
   3   8   5        4.55        4.20      5.07 o
   4   8   5        8.80        5.38      4.00 o
   5   8   5        0.08        1.66      4.27 o
   6   8   5        0.43        6.31      6.64 o
   0   0   6      198.62      150.61      5.36 o
   1   0   6      120.69      101.99      2.33 o
   2   0   6     5148.46     4847.60     80.23 o
   3   0   6     1835.37     1672.39     20.66 o
   4   0   6     3032.97     3052.86     44.70 o
   5   0   6     2123.25     2339.33     49.66 o
   6   0   6      282.92      325.44      6.37 o
   7   0   6      562.73      552.35      8.61 o
   8   0   6      211.28      208.49      4.90 o
   9   0   6       15.52       21.91      2.59 o
  10   0   6     2070.83     2065.61     31.59 o
  11   0   6        6.69        6.26      2.62 o
  12   0   6      117.81      134.59      6.29 o
  13   0   6       21.33       42.02     11.74 o
  14   0   6        8.06        1.27      5.03 o
   1   1   6      648.36      631.99      4.10 o
   2   1   6      921.24      973.14      8.00 o
   3   1   6      113.78      119.55      2.40 o
   4   1   6        6.15       10.33      1.11 o
   5   1   6     1524.19     1602.86     15.41 o
   6   1   6        1.42        1.75      1.24 o
   7   1   6     1185.61     1221.93     11.61 o
   8   1   6       10.06       12.26      1.72 o
   9   1   6      399.31      390.84      7.67 o
  10   1   6       12.52       20.62      2.39 o
  11   1   6       15.43       11.04      1.86 o
  12   1   6       24.88       23.36      2.79 o
  13   1   6       27.33       34.14      4.72 o
   0   2   6     9258.01     9278.80     78.91 o
   1   2   6      767.67      734.76      8.39 o
   2   2   6     2035.36     2038.58     14.37 o
   3   2   6     2527.59     2455.75     17.35 o
   4   2   6     1564.00     1630.58     12.48 o
   5   2   6     2816.62     2995.97     21.34 o
   6   2   6      125.47      149.56      3.10 o
   7   2   6      146.02      137.53      3.94 o
   8   2   6       64.32       64.33      2.65 o
   9   2   6      970.14      964.33     12.92 o
  10   2   6      453.54      457.12      9.70 o
  11   2   6        1.90        3.02      2.54 o
  12   2   6        0.02        3.80      2.93 o
  13   2   6        1.32       -0.10      3.10 o
   1   3   6     2490.44     2520.03     21.93 o
   2   3   6      965.15      968.05      8.61 o
   3   3   6      387.69      413.71      7.74 o
   4   3   6       64.48       70.83      2.60 o
   5   3   6      243.05      243.01      4.88 o
   6   3   6      522.46      551.42      6.24 o
   7   3   6      201.24      210.62      4.73 o
   8   3   6      120.55      110.86      4.31 o
   9   3   6      143.39      129.87      5.26 o
  10   3   6       29.10       24.66      3.22 o
  11   3   6       28.56       24.62      3.99 o
  12   3   6        0.93       -0.56      2.79 o
  13   3   6        3.43        2.54      3.61 o
   0   4   6     1528.40     1547.10     31.73 o
   1   4   6      575.13      583.56     14.44 o
   2   4   6     3336.10     3361.06     29.21 o
   3   4   6       24.23       27.05      2.20 o
   4   4   6       31.96       30.57      2.72 o
   5   4   6       95.13       94.96      3.94 o
   6   4   6      539.43      513.89      8.63 o
   7   4   6       43.46       44.87      3.31 o
   8   4   6      152.38      144.83      6.93 o
   9   4   6       88.42       76.03      6.01 o
  10   4   6        7.56        3.19      3.49 o
  11   4   6        0.91        3.15      3.29 o
  12   4   6       14.36       18.64      4.47 o
   1   5   6      423.15      419.20      7.43 o
   2   5   6       49.30       60.29      3.08 o
   3   5   6       12.39       15.82      1.95 o
   4   5   6        3.83        0.91      1.59 o
   5   5   6      174.19      181.00      7.22 o
   6   5   6      108.52      100.27      4.67 o
   7   5   6        0.77       -2.44      2.13 o
   8   5   6       35.14       36.35      4.42 o
   9   5   6       57.93       49.35      5.08 o
  10   5   6        1.50        3.26      3.63 o
  11   5   6        7.64        1.80      3.62 o
   0   6   6      500.68      508.30     14.40 o
   1   6   6      429.98      396.06      8.75 o
   2   6   6      121.91      105.06      4.42 o
   3   6   6      263.74      286.62      8.88 o
   4   6   6       63.01       60.74      5.12 o
   5   6   6       26.41       18.30      2.94 o
   6   6   6      104.35      107.80      6.82 o
   7   6   6        5.46        2.22      3.33 o
   8   6   6      263.73      276.62      9.44 o
   9   6   6       11.67        9.48      4.04 o
  10   6   6        6.76        6.66      4.01 o
   1   7   6      134.31      140.07      6.90 o
   2   7   6       87.37      100.99      5.59 o
   3   7   6        5.08       11.09      3.63 o
   4   7   6        2.01        3.06      2.60 o
   5   7   6        2.37       -2.74      2.56 o
   6   7   6        8.21        7.28      3.55 o
   7   7   6        0.76       -4.34      3.28 o
   8   7   6       68.26       60.63      7.91 o
   0   8   6       35.74       26.25      5.83 o
   1   8   6        1.49       -1.07      3.27 o
   2   8   6        1.35        4.59      3.88 o
   3   8   6        8.52        6.00      3.99 o
   4   8   6        0.37        1.79      3.82 o
   5   8   6        5.15        3.98      4.28 o
   6   8   6       19.60       22.13      5.55 o
   1   1   7    10734.76    10617.78     55.61 o
   2   1   7      143.25      100.25      1.45 o
   3   1   7     1926.36     1921.87     16.77 o
   4   1   7      766.83      738.71      7.65 o
   5   1   7       27.63       26.13      2.02 o
   6   1   7       88.61       87.86      3.24 o
   7   1   7      922.49      933.87     10.27 o
   8   1   7      163.26      161.77      4.04 o
   9   1   7        0.66        2.16      1.83 o
  10   1   7       53.98       57.99      2.90 o
  11   1   7        4.60        3.34      2.13 o
  12   1   7        0.87       -0.46      2.64 o
  13   1   7        0.02       -1.29      3.63 o
   0   2   7     1065.27     1042.37     14.81 o
   1   2   7      611.98      625.57      5.18 o
   2   2   7       72.47       79.94      2.24 o
   3   2   7     1480.64     1509.77     13.19 o
   4   2   7      583.06      592.82      5.73 o
   5   2   7      738.09      765.00      8.47 o
   6   2   7     1174.08     1255.57     15.88 o
   7   2   7      106.16      111.33      3.76 o
   8   2   7       15.98       18.44      2.22 o
   9   2   7      348.07      362.75      7.59 o
  10   2   7      133.77      160.45      7.60 o
  11   2   7      256.17      209.42      7.53 o
  12   2   7       46.86       43.41      4.26 o
  13   2   7        5.05        1.55      3.52 o
   1   3   7     3639.04     3780.95     31.50 o
   2   3   7       41.51       42.61      3.19 o
   3   3   7      390.71      395.10      4.65 o
   4   3   7      482.93      420.05      5.14 o
   5   3   7     1030.81     1035.00      9.36 o
   6   3   7        8.89        8.40      1.39 o
   7   3   7       14.43       25.19      1.96 o
   8   3   7      113.87      111.55      4.39 o
   9   3   7       62.11       58.56      3.65 o
  10   3   7      105.97      115.59      5.33 o
  11   3   7       27.93       31.19      3.85 o
  12   3   7        9.45        8.27      3.16 o
  13   3   7        4.13       10.94      4.10 o
   0   4   7      144.40      158.72      6.98 o
   1   4   7     2906.69     2996.20     29.16 o
   2   4   7       13.07       26.37      2.46 o
   3   4   7       99.69      114.99      3.27 o
   4   4   7      693.82      742.04     10.65 o
   5   4   7       25.12       28.16      2.53 o
   6   4   7       83.63       92.62      4.42 o
   7   4   7       30.30       26.06      2.87 o
   8   4   7       18.05       22.01      3.72 o
   9   4   7       19.62       18.59      4.63 o
  10   4   7       56.98       73.96      5.95 o
  11   4   7       20.68       12.19      3.99 o
  12   4   7        0.53        1.46      3.60 o
   1   5   7       85.44       95.03      4.29 o
   2   5   7      418.38      382.75      6.50 o
   3   5   7        2.87       -0.49      2.01 o
   4   5   7      125.36      128.54      3.77 o
   5   5   7       99.36       91.50      4.94 o
   6   5   7       22.68       18.07      2.86 o
   7   5   7        0.88        0.45      2.43 o
   8   5   7        8.44        3.99      3.29 o
   9   5   7       12.36       10.14      3.83 o
  10   5   7        9.09        9.00      5.59 o
  11   5   7       55.40       62.12      6.75 o
   0   6   7      208.68      203.34      9.31 o
   1   6   7      758.04      704.81     12.17 o
   2   6   7       33.03       37.58      3.67 o
   3   6   7        1.66        2.33      2.12 o
   4   6   7        0.40       -4.46      2.97 o
   5   6   7        0.06       -3.52      2.35 o
   6   6   7        1.08       -1.89      2.87 o
   7   6   7       83.11       76.84      5.87 o
   8   6   7        7.04        9.87      3.92 o
   9   6   7        0.00       -4.14      3.27 o
  10   6   7        3.66        0.22      3.78 o
   1   7   7       45.13       33.97      3.94 o
   2   7   7      161.35      180.02      6.49 o
   3   7   7       15.69       15.07      3.88 o
   4   7   7        0.32        5.12      6.45 o
   5   7   7       32.48       33.82      3.84 o
   6   7   7        0.38       -0.94      3.29 o
   7   7   7       47.85       46.96      5.83 o
   8   7   7       14.32       11.60      4.23 o
   0   8   7       16.28       10.07      5.77 o
   1   8   7        3.40        6.75      3.19 o
   2   8   7       10.84       21.35      4.82 o
   3   8   7       20.48       25.60      7.78 o
   4   8   7        1.36        3.94      3.56 o
   5   8   7        0.67       -5.65      3.77 o
   6   8   7        2.13       -3.03      4.36 o
   0   0   8     2478.43     2136.24     27.90 o
   1   0   8     8000.98     7565.11     63.65 o
   2   0   8     2830.85     2547.01     39.77 o
   3   0   8      127.47      136.40      4.74 o
   4   0   8     3829.71     3872.95     72.53 o
   5   0   8      836.04      999.76     20.19 o
   6   0   8     1686.21     1934.04     23.94 o
   7   0   8       74.45       86.58      3.15 o
   8   0   8     1576.17     1622.73     19.64 o
   9   0   8       11.24        8.35      2.13 o
  10   0   8     1168.97     1123.36     14.84 o
  11   0   8        0.16        2.43      2.26 o
  12   0   8       23.75       32.33      9.68 o
  13   0   8        4.15        6.32     12.78 o
   1   1   8      582.83      579.16      4.13 o
   2   1   8     2455.91     2415.53     18.43 o
   3   1   8      542.06      508.09      5.89 o
   4   1   8      149.59      172.98      2.54 o
   5   1   8      746.86      784.49     10.36 o
   6   1   8       84.31       84.07      2.79 o
   7   1   8       43.23       48.27      3.36 o
   8   1   8        5.95        5.49      1.71 o
   9   1   8       90.97       96.76      3.94 o
  10   1   8       49.40       53.60      2.87 o
  11   1   8      123.80      121.91      7.32 o
  12   1   8        4.66        0.35      2.48 o
  13   1   8       57.63       64.03      5.70 o
   0   2   8       51.59       61.08      2.57 o
   1   2   8        3.17       11.42      0.93 o
   2   2   8      271.51      236.12      3.63 o
   3   2   8      152.06      156.74      3.40 o
   4   2   8      127.00      135.54      2.80 o
   5   2   8      273.74      293.15      4.79 o
   6   2   8       24.29       19.91      1.74 o
   7   2   8        0.01       -2.12      1.42 o
   8   2   8      486.22      498.41      8.90 o
   9   2   8      147.96      118.74      4.34 o
  10   2   8       12.84        9.94      2.34 o
  11   2   8        5.71        7.29      2.93 o
  12   2   8        0.26       -2.08      2.96 o
  13   2   8        0.05        0.62      3.32 o
   1   3   8      112.31      120.27      3.78 o
   2   3   8       69.73       72.74      2.82 o
   3   3   8      292.91      295.26      4.96 o
   4   3   8       93.21       98.74      2.60 o
   5   3   8      179.96      161.88      3.19 o
   6   3   8        1.49        4.74      1.38 o
   7   3   8      539.16      545.23      8.08 o
   8   3   8      266.39      278.61      6.06 o
   9   3   8        1.38       -0.08      2.06 o
  10   3   8       10.08        6.22      3.81 o
  11   3   8       11.76       11.39      3.26 o
  12   3   8        1.53        2.25      3.01 o
  13   3   8        2.09       -3.52      3.91 o
   0   4   8     1175.59     1187.83     18.24 o
   1   4   8     1839.34     1902.79     20.04 o
   2   4   8     2198.68     2255.57     20.87 o
   3   4   8      541.71      559.58      7.29 o
   4   4   8       32.90       38.24      2.97 o
   5   4   8       12.81       16.39      2.41 o
   6   4   8      731.49      681.48     10.65 o
   7   4   8        2.97        6.38      2.43 o
   8   4   8      121.23      117.02      6.42 o
   9   4   8      214.10      185.65      7.75 o
  10   4   8        0.45        2.45      3.17 o
  11   4   8       15.21       22.96      4.38 o
  12   4   8        6.97        5.94      3.91 o
   1   5   8      908.28      926.74     12.51 o
   2   5   8      968.03      956.28     17.54 o
   3   5   8      126.53      112.38      4.31 o
   4   5   8       11.00       11.17      2.62 o
   5   5   8       34.85       43.78      5.71 o
   6   5   8        0.56       -0.81      2.43 o
   7   5   8       12.68        5.18      3.19 o
   8   5   8        0.04       -2.56      3.13 o
   9   5   8        5.57        6.30      3.53 o
  10   5   8       49.56       53.41      5.53 o
  11   5   8        1.22        2.71      3.83 o
   0   6   8      242.71      245.64     10.02 o
   1   6   8      329.31      332.67      8.21 o
   2   6   8        5.50        4.75      2.71 o
   3   6   8        4.44        0.91      2.28 o
   4   6   8       49.12       43.10      3.97 o
   5   6   8        0.03        0.29      2.54 o
   6   6   8        4.26        2.86      2.57 o
   7   6   8      265.69      269.75      9.99 o
   8   6   8       78.27       85.13      6.37 o
   9   6   8        3.66        0.12      3.56 o
  10   6   8        0.34        0.24      3.70 o
   1   7   8      157.08      148.65      6.49 o
   2   7   8      106.96      102.17      6.84 o
   3   7   8        1.35       -0.91      3.61 o
   4   7   8       17.82       16.71      4.10 o
   5   7   8        0.02       -2.09      2.50 o
   6   7   8        3.84        4.93      3.52 o
   7   7   8        4.35        1.82      3.73 o
   8   7   8       19.42       20.84      4.78 o
   0   8   8      136.11      139.77     23.49 o
   1   8   8        1.38        7.62      3.43 o
   2   8   8        2.59        2.22      4.43 o
   3   8   8       12.93        7.07      4.09 o
   4   8   8       14.36       12.25      4.01 o
   5   8   8       10.21       15.75      5.01 o
   1   1   9      918.89      868.54      6.32 o
   2   1   9       21.88       24.99      1.17 o
   3   1   9      456.04      439.43      4.72 o
   4   1   9      272.78      260.14      4.60 o
   5   1   9        0.18        2.40      1.11 o
   6   1   9       82.51       76.73      3.54 o
   7   1   9        1.18       -0.57      1.45 o
   8   1   9       28.40       28.54      2.30 o
   9   1   9      148.04      133.66      4.47 o
  10   1   9       15.27       12.35      2.41 o
  11   1   9        1.89       -0.85      2.21 o
  12   1   9        0.01       -3.83      3.27 o
  13   1   9        1.07        1.11      3.41 o
   0   2   9     2606.57     2669.02     32.01 o
   1   2   9      951.26     1013.03      8.10 o
   2   2   9     1322.27     1272.85     10.63 o
   3   2   9     2986.34     3111.71     24.71 o
   4   2   9     2509.13     2535.11     25.84 o
   5   2   9      925.44      948.17     10.68 o
   6   2   9       57.39       58.43      2.60 o
   7   2   9       28.47       33.32      3.87 o
   8   2   9        1.33        0.87      1.88 o
   9   2   9       98.39      100.46      5.74 o
  10   2   9      124.79      109.30      5.47 o
  11   2   9       40.72       42.42      4.46 o
  12   2   9        8.89        8.25      3.47 o
  13   2   9        8.99       18.62      5.25 o
   1   3   9       54.14       66.33      2.78 o
   2   3   9      251.79      237.40      3.73 o
   3   3   9     1415.88     1472.40     14.79 o
   4   3   9      760.76      720.42      7.97 o
   5   3   9      573.29      578.09      6.36 o
   6   3   9        9.19        9.51      1.41 o
   7   3   9      290.95      315.58      6.45 o
   8   3   9      196.73      200.20      5.36 o
   9   3   9      515.01      484.73      8.37 o
  10   3   9        0.07       -3.32      2.38 o
  11   3   9       24.88       26.22      5.31 o
  12   3   9       10.41        6.27      4.16 o
   0   4   9     2185.83     2370.63     29.86 o
   1   4   9      284.04      278.57      5.11 o
   2   4   9      127.39      123.67      3.69 o
   3   4   9        0.85        0.45      1.38 o
   4   4   9      258.11      264.11      6.06 o
   5   4   9      522.87      527.72      9.80 o
   6   4   9      344.92      347.09      8.17 o
   7   4   9      261.24      257.48      7.02 o
   8   4   9       11.73       11.82      2.67 o
   9   4   9        1.08        1.92      3.07 o
  10   4   9       91.05       99.00      8.39 o
  11   4   9        5.14        9.92      4.75 o
  12   4   9        3.89        6.40      4.52 o
   1   5   9       27.46       30.34      2.92 o
   2   5   9       73.38       78.51      3.90 o
   3   5   9      345.57      341.26     11.06 o
   4   5   9        7.22        4.64      2.46 o
   5   5   9      150.51      142.01      5.85 o
   6   5   9      408.06      397.85      9.08 o
   7   5   9       33.42       36.91      3.86 o
   8   5   9       11.78        7.01      3.46 o
   9   5   9       26.68       19.76      4.46 o
  10   5   9       10.12        6.98      3.93 o
  11   5   9       26.98       28.23      5.07 o
   0   6   9      276.96      256.56     10.32 o
   1   6   9      431.83      466.54      9.61 o
   2   6   9      248.75      231.84      8.51 o
   3   6   9        0.01        2.70      2.39 o
   4   6   9        0.20       -3.30      2.86 o
   5   6   9        6.51        5.71      3.39 o
   6   6   9       18.87       15.76      3.43 o
   7   6   9       47.77       53.38      5.45 o
   8   6   9       23.63       19.81      4.39 o
   9   6   9        4.58        6.40      3.86 o
  10   6   9        0.86        3.06      3.94 o
   1   7   9      192.88      217.08      7.20 o
   2   7   9        2.31        3.45      3.23 o
   3   7   9        0.51       -3.71      3.15 o
   4   7   9       25.38       21.68      5.30 o
   5   7   9       17.94       16.48      4.25 o
   6   7   9       83.11       91.42      7.83 o
   7   7   9       22.34       16.87      4.29 o
   8   7   9        3.00        5.05      4.22 o
   0   8   9      106.77       87.57      9.89 o
   1   8   9       24.42       27.93      5.65 o
   2   8   9       46.60       39.78      5.57 o
   3   8   9        2.60        6.43      4.09 o
   4   8   9        2.12        5.70      3.58 o
   5   8   9       20.22       33.01      5.64 o
   0   0  10       61.66       36.90      2.14 o
   1   0  10     3019.81     3042.92     27.95 o
   2   0  10      521.30      516.38      6.11 o
   3   0  10      894.96     1033.99     13.12 o
   4   0  10      208.47      258.39      7.01 o
   5   0  10      133.17      139.70      4.95 o
   6   0  10      486.82      421.99      8.67 o
   7   0  10      989.05     1010.16     17.32 o
   8   0  10       99.26      106.87      5.41 o
   9   0  10      842.34      792.70     12.58 o
  10   0  10        1.86        4.20      3.33 o
  11   0  10      462.15      461.69     13.21 o
  12   0  10       19.23        8.13      4.75 o
  13   0  10        1.36        1.26      4.55 o
   1   1  10      464.36      487.61      4.13 o
   2   1  10      554.03      543.39      5.50 o
   3   1  10     3317.24     3441.35     25.82 o
   4   1  10     1998.74     2077.60     23.18 o
   5   1  10      180.36      221.65      4.95 o
   6   1  10        1.19        0.83      1.12 o
   7   1  10      106.06      116.38      3.67 o
   8   1  10        1.48        1.82      1.53 o
   9   1  10        5.19       10.07      1.64 o
  10   1  10        9.77       10.94      2.78 o
  11   1  10      108.85       99.41      5.07 o
  12   1  10        2.16        1.35      3.11 o
  13   1  10        4.09        0.19      3.47 o
   0   2  10     2857.64     2861.48     29.95 o
   1   2  10      574.86      597.43      5.50 o
   2   2  10       39.00       31.46      1.55 o
   3   2  10     1271.70     1446.79     13.58 o
   4   2  10      358.69      395.00      4.98 o
   5   2  10      402.98      385.81      6.70 o
   6   2  10      317.72      358.99      9.53 o
   7   2  10       14.69       12.45      2.24 o
   8   2  10       29.03       17.61      2.13 o
   9   2  10     1100.55     1115.73     13.77 o
  10   2  10       26.57       33.24      3.68 o
  11   2  10      103.18      109.03      8.15 o
  12   2  10        7.54       11.57      3.61 o
  13   2  10        0.77        3.62      3.70 o
   1   3  10     2946.21     3053.09     26.36 o
   2   3  10       12.39       13.36      1.18 o
   3   3  10      167.45      181.87      5.81 o
   4   3  10      396.93      378.43      5.40 o
   5   3  10      646.52      656.25      8.62 o
   6   3  10        0.23        1.97      1.39 o
   7   3  10      415.51      387.25      9.42 o
   8   3  10       21.69       22.40      3.01 o
   9   3  10       56.84       48.28      4.30 o
  10   3  10       48.09       52.19      6.98 o
  11   3  10        9.04        6.24      3.49 o
  12   3  10       24.82       25.61      7.88 o
   0   4  10        6.33        4.40      1.84 o
   1   4  10       52.30       57.12      2.69 o
   2   4  10       69.41       75.50      3.08 o
   3   4  10      648.23      629.23     11.67 o
   4   4  10       16.33       15.73      2.68 o
   5   4  10        3.54       11.47      3.07 o
   6   4  10      795.01      829.65     11.31 o
   7   4  10       85.00       84.73      3.88 o
   8   4  10       65.68       62.29      3.93 o
   9   4  10       58.75       60.93      5.23 o
  10   4  10      110.18      110.01      7.76 o
  11   4  10        6.62        5.81      4.33 o
  12   4  10       18.28       18.15      5.06 o
   1   5  10      668.97      664.15      9.44 o
   2   5  10        3.04        5.44      2.06 o
   3   5  10      105.44      102.92      4.16 o
   4   5  10        6.96        8.46      3.15 o
   5   5  10       55.92       69.49      5.43 o
   6   5  10       28.90       30.69      3.67 o
   7   5  10       34.67       28.81      4.04 o
   8   5  10       19.35       29.83      4.39 o
   9   5  10       13.45        6.48      3.81 o
  10   5  10        0.18        0.04      4.11 o
  11   5  10       51.22       43.43      6.40 o
   0   6  10       83.23       60.98     14.01 o
   1   6  10      323.38      318.88      8.02 o
   2   6  10      621.30      613.94     11.15 o
   3   6  10      189.39      175.42      7.44 o
   4   6  10        3.91       -0.30      3.28 o
   5   6  10       42.65       49.09      6.52 o
   6   6  10       13.06        2.36      3.28 o
   7   6  10      108.57      121.00      6.62 o
   8   6  10        0.25        1.93      5.18 o
   9   6  10       76.72       77.66      7.56 o
   1   7  10      147.15      153.17      6.74 o
   2   7  10        0.65        1.90      3.47 o
   3   7  10       90.40       96.96      6.96 o
   4   7  10       17.03       21.60      4.41 o
   5   7  10        8.33       12.64      4.12 o
   6   7  10       12.40       15.62      3.98 o
   7   7  10       16.07       13.97      6.03 o
   8   7  10        8.69        9.00      7.17 o
   0   8  10       22.31       21.13      5.68 o
   1   8  10       11.41       20.71      4.60 o
   2   8  10       33.14       27.28      5.00 o
   3   8  10       39.58       44.83      5.79 o
   4   8  10        8.42       10.49      4.41 o
   5   8  10        5.89       13.97      5.07 o
   1   1  11      697.73      732.75      6.02 o
   2   1  11     1724.19     1666.46     13.66 o
   3   1  11      328.06      351.02      4.56 o
   4   1  11        0.22        0.95      1.69 o
   5   1  11      276.68      272.71      8.51 o
   6   1  11      509.97      501.87      8.48 o
   7   1  11        7.50        4.98      1.50 o
   8   1  11       27.43       25.50      2.28 o
   9   1  11        5.35       -1.12      1.76 o
  10   1  11       11.24        7.90      2.66 o
  11   1  11        0.94       -1.21      2.32 o
  12   1  11        4.46        3.58      3.21 o
  13   1  11        6.78       13.54      4.85 o
   0   2  11     2189.52     2250.92     24.49 o
   1   2  11      657.64      652.17      5.92 o
   2   2  11      950.72      954.73      9.17 o
   3   2  11       60.85       68.00      2.27 o
   4   2  11      194.45      234.48      3.24 o
   5   2  11      273.30      311.73      6.94 o
   6   2  11       93.98       98.33      2.94 o
   7   2  11      168.01      179.68      4.07 o
   8   2  11      365.36      368.92      6.45 o
   9   2  11       55.27       64.30      5.15 o
  10   2  11      366.29      357.19      8.44 o
  11   2  11        9.27        7.05      3.21 o
  12   2  11      137.69      174.55      7.79 o
  13   2  11        5.16       10.25      4.20 o
   1   3  11      113.99      108.51      2.83 o
   2   3  11      421.20      508.03      5.52 o
   3   3  11        1.29       -0.68      1.29 o
   4   3  11       88.67       89.30      3.22 o
   5   3  11      123.21      115.10      3.38 o
   6   3  11      157.39      159.26      3.60 o
   7   3  11       16.49       13.73      2.26 o
   8   3  11       68.22       85.55      4.70 o
   9   3  11       14.69       12.85      2.82 o
  10   3  11       16.73       21.92      3.80 o
  11   3  11        2.58        2.07      3.10 o
  12   3  11       16.59       17.41      4.84 o
   0   4  11       32.35       45.03      2.96 o
   1   4  11       47.82       49.04      2.04 o
   2   4  11        0.70        1.08      1.32 o
   3   4  11        9.44        3.69      2.16 o
   4   4  11      241.60      249.60      6.83 o
   5   4  11      561.00      578.29     12.88 o
   6   4  11      230.09      209.82      5.90 o
   7   4  11        2.23        3.90      2.30 o
   8   4  11      351.88      364.54     11.35 o
   9   4  11        3.40       14.04      4.33 o
  10   4  11        6.92        5.13      3.82 o
  11   4  11        5.42       11.16      4.30 o
  12   4  11        1.76       -4.76      3.95 o
   1   5  11       24.48       27.27      2.51 o
   2   5  11        3.73        1.89      1.75 o
   3   5  11       24.03       19.49      2.49 o
   4   5  11      220.29      206.90     11.08 o
   5   5  11       45.19       44.39      4.63 o
   6   5  11      322.22      299.35      9.37 o
   7   5  11       65.71       78.53      5.99 o
   8   5  11      111.00      108.85      7.21 o
   9   5  11        7.07        4.61      4.64 o
  10   5  11        8.72       11.72      4.75 o
  11   5  11        1.27        8.24      4.90 o
   0   6  11      137.88      129.18      8.86 o
   1   6  11      107.82      119.23      7.20 o
   2   6  11      488.08      515.51     16.27 o
   3   6  11        0.03       -0.84      3.07 o
   4   6  11       30.94       24.98      4.27 o
   5   6  11       30.49       33.39      4.54 o
   6   6  11        0.26        0.12      3.45 o
   7   6  11        3.46        7.13      3.80 o
   8   6  11        0.06        0.22      4.13 o
   9   6  11        7.95       14.98      5.07 o
   1   7  11        8.14       13.28      3.45 o
   2   7  11        0.62       -3.99      3.25 o
   3   7  11       20.33       12.85      4.12 o
   4   7  11       37.09       49.88      5.61 o
   5   7  11       30.64       35.36      5.21 o
   6   7  11       87.49      111.17      9.88 o
   7   7  11        5.01        9.62      5.02 o
   0   8  11        7.96        7.64      5.04 o
   1   8  11      234.18      214.83     14.64 o
   2   8  11       23.83       27.32      5.19 o
   3   8  11       80.75       80.09      7.06 o
   4   8  11        0.69        3.14      4.18 o
   5   8  11        8.76        8.21      5.06 o
   0   0  12     4324.23     4679.52     64.54 o
   1   0  12      117.15       94.02      2.41 o
   2   0  12      935.60     1015.84     10.31 o
   3   0  12     2123.70     2150.11     26.57 o
   4   0  12     5349.32     5793.84     64.91 o
   5   0  12     1436.52     1538.08     25.96 o
   6   0  12      333.27      362.09      8.30 o
   7   0  12       18.80       20.23      2.58 o
   8   0  12      378.39      357.59      8.03 o
   9   0  12        8.42        5.65      2.22 o
  10   0  12      483.61      491.09     13.73 o
  11   0  12      108.82       96.32      8.91 o
  12   0  12       45.61       53.53      7.72 o
  13   0  12        0.88       -3.01      4.85 o
   1   1  12     3880.50     3825.91     24.09 o
   2   1  12     4813.35     5081.21     35.20 o
   3   1  12      136.33      137.01      2.48 o
   4   1  12       31.77       36.84      1.22 o
   5   1  12      126.67      151.13      3.79 o
   6   1  12       62.31       75.39      3.63 o
   7   1  12       15.13       11.93      2.81 o
   8   1  12        0.62       -2.14      1.93 o
   9   1  12      161.01      153.22      5.66 o
  10   1  12      185.29      188.73     10.05 o
  11   1  12        3.55       11.06      3.69 o
  12   1  12        0.28       -0.54      3.15 o
  13   1  12        0.26        1.79      3.53 o
   0   2  12     1228.08     1247.75     15.02 o
   1   2  12       66.75       73.19      2.12 o
   2   2  12       30.45       21.80      1.55 o
   3   2  12      200.02      208.86      3.66 o
   4   2  12      330.10      376.05      5.09 o
   5   2  12      128.83      144.15      3.75 o
   6   2  12      134.04      125.14      4.55 o
   7   2  12       78.00       77.95      3.81 o
   8   2  12      568.28      586.65     12.60 o
   9   2  12        1.31       -0.90      2.42 o
  10   2  12      198.82      211.33      6.97 o
  11   2  12        0.05        1.02      2.97 o
  12   2  12       17.81       24.09      5.14 o
  13   2  12        7.06       12.51      4.15 o
   1   3  12        1.50       -0.73      1.02 o
   2   3  12      439.15      442.84      4.84 o
   3   3  12      230.14      196.03      4.35 o
   4   3  12      272.28      280.59      5.44 o
   5   3  12      293.81      298.42      5.20 o
   6   3  12       98.57       96.67      3.91 o
   7   3  12       11.74       18.87      2.47 o
   8   3  12        6.01        8.27      2.70 o
   9   3  12       11.20       10.86      3.03 o
  10   3  12        1.21        2.87      3.03 o
  11   3  12       54.22       57.79      5.96 o
  12   3  12        0.99       -3.91      3.64 o
   0   4  12     1539.10     1592.50     19.29 o
   1   4  12      230.44      224.44      5.04 o
   2   4  12        0.77        1.11      1.39 o
   3   4  12      500.74      493.44      8.51 o
   4   4  12        2.88        3.07      2.46 o
   5   4  12        0.04        0.60      3.04 o
   6   4  12      717.92      725.36     12.16 o
   7   4  12      113.95      133.52      5.36 o
   8   4  12      915.32      946.84     19.38 o
   9   4  12       27.60       32.89      5.20 o
  10   4  12       26.15       22.04      4.83 o
  11   4  12       26.03       25.66      5.66 o
   1   5  12      158.06      177.47      4.81 o
   2   5  12      313.09      306.08      6.02 o
   3   5  12      385.43      384.34      8.80 o
   4   5  12      284.60      256.10      8.62 o
   5   5  12        0.29       -0.37      3.15 o
   6   5  12       21.47       28.68      4.34 o
   7   5  12       70.60       78.79      6.02 o
   8   5  12      137.36      131.21      6.81 o
   9   5  12      106.93      118.58      8.31 o
  10   5  12        0.02       -4.08      4.01 o
   0   6  12      232.91      258.47     22.25 o
   1   6  12       72.75       74.11      5.77 o
   2   6  12        9.42        9.89      2.70 o
   3   6  12        5.27        5.39      3.64 o
   4   6  12       19.08       22.98      4.20 o
   5   6  12        3.31        9.71      3.61 o
   6   6  12       34.27       36.28      4.89 o
   7   6  12        2.64        0.47      3.71 o
   8   6  12       79.27       68.45      7.20 o
   9   6  12        8.98       -0.30      5.70 o
   1   7  12       16.90        9.84      3.20 o
   2   7  12       58.85       48.16      5.46 o
   3   7  12      149.42      151.20      8.38 o
   4   7  12      113.69      114.79      7.61 o
   5   7  12        0.21       -4.98      3.39 o
   6   7  12       39.08       39.84      5.51 o
   7   7  12        4.97        6.59      4.82 o
   0   8  12        2.67       16.48      8.65 o
   1   8  12       22.02       26.34      5.06 o
   2   8  12       59.74       69.12      9.45 o
   3   8  12        3.67        2.85      4.27 o
   4   8  12       13.25       17.99      4.99 o
   1   1  13     1800.67     1691.92     12.36 o
   2   1  13       34.39       50.56      1.65 o
   3   1  13       43.57       56.88      1.82 o
   4   1  13        5.46        5.18      0.98 o
   5   1  13      318.02      318.84      4.59 o
   6   1  13      216.90      207.01      7.91 o
   7   1  13       64.56       67.92      7.77 o
   8   1  13        9.30        8.95      2.44 o
   9   1  13      264.81      252.07      9.05 o
  10   1  13        0.58       -1.49      2.20 o
  11   1  13        6.60       12.92      4.34 o
  12   1  13       25.49       20.61      4.25 o
  13   1  13       12.16       12.83      4.23 o
   0   2  13      374.33      410.51      8.95 o
   1   2  13      454.06      490.26      6.11 o
   2   2  13      110.80      143.38      2.75 o
   3   2  13        2.79        4.03      1.19 o
   4   2  13      253.32      223.74      3.82 o
   5   2  13      584.25      553.16      6.54 o
   6   2  13        9.39        7.94      1.93 o
   7   2  13      107.38       98.58      4.79 o
   8   2  13      106.90      109.02      4.85 o
   9   2  13      165.53      161.76      6.74 o
  10   2  13       53.40       57.07      4.72 o
  11   2  13        0.45       -3.36      2.84 o
  12   2  13       33.58       37.92      5.98 o
   1   3  13        0.28        0.28      1.07 o
   2   3  13        4.33        8.39      1.06 o
   3   3  13       97.66      111.69      3.59 o
   4   3  13      197.27      193.89      4.82 o
   5   3  13       70.44       72.02      2.78 o
   6   3  13      303.68      293.39      5.95 o
   7   3  13      189.42      185.88      5.18 o
   8   3  13        0.82       -1.05      2.40 o
   9   3  13      123.12      132.84      6.04 o
  10   3  13        0.16        0.19      2.97 o
  11   3  13       92.30       89.51      7.11 o
  12   3  13       11.33       11.30      4.58 o
   0   4  13       44.05       39.16      3.21 o
   1   4  13       81.09       83.25      2.69 o
   2   4  13       10.01        5.82      1.35 o
   3   4  13       33.72       36.12      3.74 o
   4   4  13        0.33       -1.82      1.52 o
   5   4  13      235.42      225.19      5.87 o
   6   4  13      289.38      278.87      6.49 o
   7   4  13      312.69      335.62      8.81 o
   8   4  13       39.20       57.58      6.01 o
   9   4  13      252.80      246.87     10.01 o
  10   4  13       15.51       24.46      4.83 o
  11   4  13       26.35       23.57      5.15 o
   1   5  13       59.07       58.79      2.93 o
   2   5  13       28.81       38.06      2.99 o
   3   5  13       38.63       40.81      3.89 o
   4   5  13       12.94       15.29      4.48 o
   5   5  13      121.98      108.24      6.80 o
   6   5  13        6.17        7.81      3.50 o
   7   5  13      535.28      503.03     12.61 o
   8   5  13        0.40        2.53      3.75 o
   9   5  13        9.88       10.54      4.68 o
  10   5  13       28.93       21.15      6.38 o
   0   6  13        5.60       10.77      4.16 o
   1   6  13       73.57       58.91      5.59 o
   2   6  13       35.62       39.83      3.38 o
   3   6  13       28.99       32.32      4.05 o
   4   6  13       66.37       62.93      8.62 o
   5   6  13      100.44      117.57      7.44 o
   6   6  13       60.56       61.32      6.88 o
   7   6  13       33.23       47.29      5.57 o
   8   6  13        0.73        0.55      4.41 o
   9   6  13      108.04      104.42      8.67 o
   1   7  13      123.94      136.69      7.99 o
   2   7  13       79.31       81.23      8.15 o
   3   7  13        1.62        0.66      3.79 o
   4   7  13       58.75       64.10      6.24 o
   5   7  13       54.24       55.29      5.97 o
   6   7  13        0.09        2.22      4.09 o
   7   7  13        1.69        4.22      4.58 o
   0   8  13      109.93       68.41     11.54 o
   1   8  13      130.83      108.35      7.84 o
   2   8  13      139.23      137.26      8.76 o
   3   8  13       18.90       10.17      5.47 o
   4   8  13        6.59        3.78      6.82 o
   0   0  14     3544.96     3411.15     49.04 o
   1   0  14     1629.04     1530.16     17.09 o
   2   0  14       66.50       64.25      2.18 o
   3   0  14     3286.05     3865.23     54.99 o
   4   0  14      450.39      394.94      8.90 o
   5   0  14      523.79      535.03     11.05 o
   6   0  14      279.54      292.02      7.54 o
   7   0  14      187.21      171.61      8.24 o
   8   0  14      218.73      240.86     10.30 o
   9   0  14      698.47      666.62     19.51 o
  10   0  14      197.91      171.19      9.26 o
  11   0  14       13.47       10.66      4.64 o
  12   0  14       69.63       97.23      9.60 o
  13   0  14        7.85       11.57      5.84 o
   1   1  14       57.55       53.90      1.71 o
   2   1  14        4.04        4.09      0.79 o
   3   1  14      189.83      246.03      3.60 o
   4   1  14       28.88       32.90      1.28 o
   5   1  14       19.80       20.48      1.30 o
   6   1  14       50.69       60.49      4.14 o
   7   1  14        5.27        3.94      1.82 o
   8   1  14       45.06       47.01      3.77 o
   9   1  14        4.50        0.49      2.38 o
  10   1  14       44.82       37.80      3.55 o
  11   1  14       17.91       23.92      4.01 o
  12   1  14       25.22       39.33      6.36 o
  13   1  14        5.79       11.85      4.35 o
   0   2  14      761.48      813.82     12.74 o
   1   2  14      749.24      766.20     10.13 o
   2   2  14        0.16        1.59      1.04 o
   3   2  14     1682.76     1826.68     16.99 o
   4   2  14       54.88       49.48      2.46 o
   5   2  14      262.92      282.49      4.35 o
   6   2  14       13.63       14.18      2.51 o
   7   2  14      254.89      246.29      7.68 o
   8   2  14        9.03        5.88      2.36 o
   9   2  14      637.18      619.31     16.12 o
  10   2  14       20.16       17.81      3.65 o
  11   2  14        1.32        3.73      3.18 o
  12   2  14        0.90        3.60      4.33 o
   1   3  14      205.53      225.43      4.09 o
   2   3  14       90.38       76.32      2.72 o
   3   3  14      350.51      396.45      7.58 o
   4   3  14       67.49       68.86      3.16 o
   5   3  14      104.71      111.13      3.29 o
   6   3  14      492.07      437.54      6.88 o
   7   3  14     1099.99     1077.80     15.63 o
   8   3  14       17.85       19.44      3.01 o
   9   3  14       23.29       22.33      4.03 o
  10   3  14        6.50        2.36      3.24 o
  11   3  14       38.53       47.85      5.82 o
  12   3  14        5.08       11.11      4.49 o
   0   4  14      384.53      389.31      9.81 o
   1   4  14      152.34      151.61      3.72 o
   2   4  14      124.19      118.82      3.72 o
   3   4  14       39.13       38.30      3.17 o
   4   4  14       72.14       71.25      3.30 o
   5   4  14        2.27        1.02      1.84 o
   6   4  14        0.59        2.41      2.46 o
   7   4  14       94.23       86.64      5.57 o
   8   4  14      119.81      137.89      7.58 o
   9   4  14       17.73       14.89      4.52 o
  10   4  14        0.06        3.42      3.88 o
  11   4  14       28.79       22.82      5.30 o
   1   5  14        0.00       -1.48      1.72 o
   2   5  14       15.71       13.47      2.31 o
   3   5  14      133.83      139.01      6.17 o
   4   5  14       21.99       26.20      3.46 o
   5   5  14        0.52       -1.14      3.91 o
   6   5  14      127.35      144.26      9.04 o
   7   5  14      200.81      211.74      8.70 o
   8   5  14        7.42       13.35      4.06 o
   9   5  14       85.13       94.54      7.76 o
  10   5  14        6.50       14.81      5.02 o
   0   6  14      172.12      186.21      8.98 o
   1   6  14        0.01        2.42      3.93 o
   2   6  14       57.87       53.08      8.62 o
   3   6  14      352.51      381.32      9.72 o
   4   6  14       33.50       37.86      5.16 o
   5   6  14      329.16      321.43     10.45 o
   6   6  14       12.55       16.17      4.27 o
   7   6  14       61.09       60.50      6.22 o
   8   6  14        4.25       14.42      5.97 o
   9   6  14       46.19       60.04      7.01 o
   1   7  14        2.74        5.49      4.44 o
   2   7  14       50.00       51.62      7.21 o
   3   7  14       45.33       62.00      6.31 o
   4   7  14        0.00        3.61      3.72 o
   5   7  14       80.93       90.05      7.82 o
   6   7  14        9.71        5.65      5.37 o
   7   7  14       41.23       27.59      7.27 o
   0   8  14        0.35       18.13      8.65 o
   1   8  14       23.27       19.90      5.81 o
   2   8  14        4.96        9.07      4.51 o
   3   8  14       24.30       33.74      5.54 o
   1   1  15     1011.04     1096.35      9.55 o
   2   1  15      527.20      515.54      5.28 o
   3   1  15      346.29      348.51      4.58 o
   4   1  15       25.55       20.79      1.23 o
   5   1  15        4.77        6.61      1.06 o
   6   1  15       70.77       73.44      2.64 o
   7   1  15       21.79       26.18      2.60 o
   8   1  15       12.96        5.89      3.43 o
   9   1  15        8.89       11.43      2.98 o
  10   1  15        7.62       11.81      2.81 o
  11   1  15        2.80       -3.84      2.85 o
  12   1  15        4.29        8.86      3.77 o
   0   2  15       51.22       76.70      3.87 o
   1   2  15      629.88      625.73      7.62 o
   2   2  15       77.43       64.58      2.27 o
   3   2  15     1659.86     1670.94     16.02 o
   4   2  15       52.14       63.94      2.47 o
   5   2  15       47.44       48.25      3.23 o
   6   2  15       10.62       12.15      1.57 o
   7   2  15       23.23       25.94      3.99 o
   8   2  15       93.56      104.50      4.83 o
   9   2  15        1.66        2.71      3.21 o
  10   2  15       12.02       15.77      3.66 o
  11   2  15       53.29       61.72      6.90 o
  12   2  15      124.85      140.09     15.34 o
   1   3  15     1399.84     1464.63     13.73 o
   2   3  15       45.85       50.83      2.71 o
   3   3  15       55.83       47.57      3.36 o
   4   3  15      385.74      380.29      6.70 o
   5   3  15       36.94       39.07      2.43 o
   6   3  15      261.53      264.68     10.15 o
   7   3  15      116.88      135.08      7.48 o
   8   3  15      158.69      155.62      5.93 o
   9   3  15        0.37       -1.83      3.04 o
  10   3  15        6.57        2.30      3.63 o
  11   3  15        0.30       -1.12      3.85 o
  12   3  15        6.86       17.24      4.92 o
   0   4  15       58.56       68.80      3.77 o
   1   4  15       22.32       24.80      1.87 o
   2   4  15      108.67      116.50      4.83 o
   3   4  15       49.57       52.24      3.40 o
   4   4  15       26.78       22.11      3.02 o
   5   4  15       95.62       90.10      3.65 o
   6   4  15      605.39      606.70     10.64 o
   7   4  15       76.57       61.36      5.10 o
   8   4  15        4.22        5.71      3.58 o
   9   4  15        1.96        1.17      4.64 o
  10   4  15        1.13       -3.93      3.58 o
  11   4  15       55.84       51.16     15.04 o
   1   5  15       19.54       19.77      2.42 o
   2   5  15      253.02      242.00      5.82 o
   3   5  15        2.47        3.23      2.82 o
   4   5  15       66.14       61.11      5.31 o
   5   5  15       63.01       57.53      5.51 o
   6   5  15      118.43      112.41      7.11 o
   7   5  15      109.27       94.64      6.72 o
   8   5  15        5.78       13.72      4.15 o
   9   5  15        4.31        5.62      4.27 o
  10   5  15       31.52       31.44      5.97 o
   0   6  15       17.07       22.87      5.15 o
   1   6  15       53.15       45.32      3.95 o
   2   6  15      113.65      132.45     10.28 o
   3   6  15      245.55      275.82      9.67 o
   4   6  15       22.14       21.02      4.36 o
   5   6  15        2.54       13.76      4.27 o
   6   6  15       16.29        9.20      4.03 o
   7   6  15        3.24        3.54      5.29 o
   8   6  15       31.54       26.17      6.70 o
   1   7  15       38.05       39.05      5.05 o
   2   7  15       41.74       47.66      5.70 o
   3   7  15      139.59      145.43      8.54 o
   4   7  15        3.02        8.97      4.10 o
   5   7  15       13.22       10.37      4.33 o
   6   7  15        0.55        2.54      4.06 o
   0   8  15      101.17       87.37     13.60 o
   1   8  15        1.71       -1.44      4.95 o
   2   8  15      113.25      109.22     10.20 o
   0   0  16     2642.59     2793.42     41.52 o
   1   0  16     2383.48     2472.11     26.31 o
   2   0  16        8.97        4.65      1.25 o
   3   0  16      999.42      920.37     19.49 o
   4   0  16     1385.49     1413.04     23.52 o
   5   0  16      130.58      119.10      5.30 o
   6   0  16      615.00      588.81     12.34 o
   7   0  16       26.94       25.66      3.18 o
   8   0  16     1633.10     1587.40     39.36 o
   9   0  16       65.26       50.28      6.81 o
  10   0  16        0.12       -0.28      4.74 o
  11   0  16        7.96        5.44      4.80 o
  12   0  16        9.05       13.78      7.01 o
   1   1  16       53.28       53.64      2.93 o
   2   1  16     1521.00     1700.44     13.29 o
   3   1  16      572.79      574.00      7.74 o
   4   1  16        1.59        0.64      1.04 o
   5   1  16      324.69      313.90      5.84 o
   6   1  16      102.12      106.99      4.35 o
   7   1  16      205.53      187.92      6.51 o
   8   1  16       86.69       91.70      5.57 o
   9   1  16      113.87      117.41      7.78 o
  10   1  16      210.53      205.35      8.15 o
  11   1  16        3.40        3.65      3.38 o
  12   1  16       16.76       25.87      4.68 o
   0   2  16      108.01      142.39      4.89 o
   1   2  16      634.72      641.91      8.51 o
   2   2  16        0.00       -0.52      0.81 o
   3   2  16       53.82       49.10      3.09 o
   4   2  16      535.98      543.11      7.12 o
   5   2  16        5.21        8.15      1.37 o
   6   2  16        8.64       14.06      1.71 o
   7   2  16       40.75       61.00      4.26 o
   8   2  16      267.73      258.37      7.63 o
   9   2  16      119.13      121.05     12.55 o
  10   2  16        1.64        3.48      5.52 o
  11   2  16       20.21       10.83      4.60 o
  12   2  16       13.89       21.46      4.57 o
   1   3  16      675.40      689.63     11.55 o
   2   3  16       95.98      100.91      2.45 o
   3   3  16       39.80       39.84      2.72 o
   4   3  16       94.75       99.00      4.97 o
   5   3  16        8.49       12.07      2.87 o
   6   3  16      392.47      402.29      8.30 o
   7   3  16       89.87       89.05      4.69 o
   8   3  16        0.26        1.06      2.89 o
   9   3  16        8.86       -1.63      6.31 o
  10   3  16        3.15        9.65      5.29 o
  11   3  16        1.32        6.64      4.46 o
   0   4  16      200.42      234.26      6.11 o
   1   4  16      170.79      147.07      3.70 o
   2   4  16        5.74        4.47      1.57 o
   3   4  16       27.34       27.57      2.82 o
   4   4  16      458.41      470.19     10.26 o
   5   4  16      121.98      124.93      6.59 o
   6   4  16      607.24      597.34     12.24 o
   7   4  16       96.93      114.70      6.42 o
   8   4  16       44.31       42.07      5.06 o
   9   4  16       54.14       60.97      9.07 o
  10   4  16       19.51       23.12      5.08 o
  11   4  16        4.58        0.56      4.23 o
   1   5  16       89.59      104.57      4.14 o
   2   5  16        0.01        0.50      2.46 o
   3   5  16      176.02      174.56      6.57 o
   4   5  16      421.36      421.19     11.34 o
   5   5  16        4.48        6.37      3.87 o
   6   5  16      229.02      206.84      8.44 o
   7   5  16        8.37        4.34      3.79 o
   8   5  16       82.13       81.82      8.99 o
   9   5  16        2.01        4.53      5.25 o
  10   5  16        7.12        5.80      4.71 o
   0   6  16        0.18       -5.03      3.35 o
   1   6  16       24.45       26.64      3.63 o
   2   6  16        6.08        6.48      3.72 o
   3   6  16      129.15      144.28      8.17 o
   4   6  16        0.36       -4.06      3.40 o
   5   6  16        4.30       -3.45      3.48 o
   6   6  16       18.06       17.74      4.51 o
   7   6  16        7.89        6.01      4.06 o
   8   6  16       11.87        0.62      5.25 o
   1   7  16        7.66        7.41      3.91 o
   2   7  16        7.67        0.19      3.93 o
   3   7  16       69.13       64.65      6.40 o
   4   7  16       80.38       76.12     10.17 o
   5   7  16        9.72        7.49      5.03 o
   6   7  16        2.41        2.37      4.64 o
   0   8  16        9.50        0.82      7.83 o
   1   8  16        7.76        1.91      5.51 o
   1   1  17      222.87      227.02      3.58 o
   2   1  17        4.49        8.58      1.02 o
   3   1  17        0.84        3.32      1.29 o
   4   1  17      551.47      529.12      6.91 o
   5   1  17       61.18       54.98      2.48 o
   6   1  17        2.85        4.71      1.49 o
   7   1  17      172.39      151.68      5.98 o
   8   1  17        1.68        5.66      2.86 o
   9   1  17        3.38        6.33      2.62 o
  10   1  17        3.84        7.27      3.26 o
  11   1  17        5.75       10.56      3.65 o
  12   1  17        3.35        0.05      3.60 o
   0   2  17     5567.17     5679.09     80.91 o
   1   2  17       16.99       14.83      1.66 o
   2   2  17      203.17      208.79      6.09 o
   3   2  17      671.45      654.70     11.77 o
   4   2  17      501.29      506.09      6.98 o
   5   2  17      562.28      559.41      7.33 o
   6   2  17      103.35      107.18      3.50 o
   7   2  17       47.56       46.33      4.81 o
   8   2  17        0.62        0.38      2.71 o
   9   2  17        8.05        8.97      3.71 o
  10   2  17       55.99       64.53      5.10 o
  11   2  17        3.26        3.08      4.10 o
  12   2  17        0.89        3.48      3.88 o
   1   3  17       62.96       56.74      3.08 o
   2   3  17      237.75      252.00      4.06 o
   3   3  17       31.66       31.58      3.13 o
   4   3  17       11.00       17.33      2.97 o
   5   3  17      643.79      649.23     13.37 o
   6   3  17        3.50        6.58      2.61 o
   7   3  17        7.22       12.55      2.65 o
   8   3  17       91.18      105.19      5.99 o
   9   3  17        0.08       -2.75      4.21 o
  10   3  17        6.95        7.41      4.00 o
  11   3  17       32.09       41.77      7.54 o
   0   4  17      180.33      187.83      7.05 o
   1   4  17       60.19       63.96      3.19 o
   2   4  17       31.89       36.81      2.49 o
   3   4  17        6.42        8.86      2.46 o
   4   4  17       68.97       76.42      4.08 o
   5   4  17      409.69      380.90      9.49 o
   6   4  17       20.54       21.95      3.79 o
   7   4  17       16.53        5.05      3.28 o
   8   4  17      148.94      150.60      8.13 o
   9   4  17        2.70        4.33      4.95 o
  10   4  17      106.57       88.79      7.58 o
   1   5  17       99.42       86.83      3.97 o
   2   5  17       20.85       17.44      3.19 o
   3   5  17       18.85       20.00      4.03 o
   4   5  17      593.56      590.80     19.39 o
   5   5  17       28.77       28.02      5.73 o
   6   5  17        0.08        1.38      3.51 o
   7   5  17        0.50        0.76      3.52 o
   8   5  17        7.33        6.26      3.92 o
   9   5  17        0.09       -6.80      4.53 o
   0   6  17       95.56      124.40      8.50 o
   1   6  17      111.89      121.05      9.88 o
   2   6  17       92.21       99.82      6.89 o
   3   6  17       15.16       19.57      4.52 o
   4   6  17        4.08        3.00      3.72 o
   5   6  17       70.73       59.19      6.10 o
   6   6  17        5.88        4.30      5.39 o
   7   6  17       10.63        8.69      4.20 o
   8   6  17       98.49       76.69      9.03 o
   1   7  17        2.14        4.85      3.47 o
   2   7  17       20.24       20.91      7.07 o
   3   7  17        5.55        5.48      4.20 o
   4   7  17        6.29       10.94      4.36 o
   5   7  17        3.49        0.12      4.95 o
   6   7  17        0.73        3.25      4.27 o
   0   0  18       46.16       43.33      3.79 o
   1   0  18        0.04        3.24      1.63 o
   2   0  18      488.76      456.42      7.48 o
   3   0  18       46.65       33.56      1.93 o
   4   0  18        0.59        3.01      2.36 o
   5   0  18      794.66      764.80     15.55 o
   6   0  18        0.84        2.20      2.47 o
   7   0  18       35.79       34.95      4.33 o
   8   0  18        0.77        4.40      5.36 o
   9   0  18      291.37      261.69     16.48 o
  10   0  18      120.66      110.17      9.60 o
  11   0  18       27.67       20.63      6.59 o
  12   0  18      108.57      138.11     11.65 o
   1   1  18      731.57      729.11      7.41 o
   2   1  18       82.92       77.72      2.67 o
   3   1  18      232.82      233.64      5.28 o
   4   1  18      216.68      235.20      4.02 o
   5   1  18       39.29       47.15      2.43 o
   6   1  18      542.74      527.37     11.34 o
   7   1  18      889.82      839.56     10.55 o
   8   1  18       13.87        9.18      3.56 o
   9   1  18      205.04      190.14      6.64 o
  10   1  18        9.49        6.79      3.48 o
  11   1  18        3.66        0.62      3.27 o
  12   1  18       21.46       24.65      4.85 o
   0   2  18      368.30      340.41      7.96 o
   1   2  18      127.98      144.80      3.50 o
   2   2  18        1.21        2.34      0.93 o
   3   2  18      225.31      235.98      5.99 o
   4   2  18        7.02       15.48      2.57 o
   5   2  18       10.55        7.01      1.98 o
   6   2  18      629.82      633.21      9.37 o
   7   2  18       16.29       16.74      2.96 o
   8   2  18        5.39        1.69      3.15 o
   9   2  18       89.95      107.59      6.73 o
  10   2  18        0.71        2.42      3.38 o
  11   2  18        0.18        2.18      5.18 o
   1   3  18       86.34       98.92      3.88 o
   2   3  18       21.25       21.06      1.94 o
   3   3  18       24.31       28.27      3.19 o
   4   3  18        0.67        1.24      2.42 o
   5   3  18      466.36      475.45     10.09 o
   6   3  18       15.62        9.98      3.23 o
   7   3  18      368.71      354.80      9.31 o
   8   3  18       35.04       40.74      4.89 o
   9   3  18        0.00       -5.87      4.05 o
  10   3  18        0.63       -0.01      8.86 o
  11   3  18       48.57       48.97      9.92 o
   0   4  18      273.14      300.79     12.23 o
   1   4  18        7.55       11.57      2.01 o
   2   4  18     1360.89     1376.48     17.19 o
   3   4  18       28.59       25.84      3.12 o
   4   4  18       15.09       14.36      3.29 o
   5   4  18      123.75      144.73      6.73 o
   6   4  18        7.44        3.91      3.07 o
   7   4  18       15.73       17.29      4.23 o
   8   4  18       19.98       21.70      4.36 o
   9   4  18       23.65       24.78      6.10 o
  10   4  18       40.66       50.69      7.29 o
   1   5  18       30.23       28.93      2.99 o
   2   5  18       12.54       15.74      3.27 o
   3   5  18        0.25        1.71      3.31 o
   4   5  18       48.45       51.12      5.46 o
   5   5  18        0.98       -4.18      3.31 o
   6   5  18       13.85       10.88      3.93 o
   7   5  18        6.61        3.58      3.72 o
   8   5  18        9.49        2.28      3.82 o
   9   5  18        0.17        5.85      5.39 o
   0   6  18       26.80       33.25      5.22 o
   1   6  18      174.09      168.68      8.00 o
   2   6  18      275.59      242.64     11.19 o
   3   6  18      164.12      149.23      9.82 o
   4   6  18       31.63       33.62      5.15 o
   5   6  18        1.08        1.26      4.17 o
   6   6  18        5.29        3.75      4.17 o
   7   6  18        0.23        1.72      3.88 o
   1   7  18       21.55       23.12      4.54 o
   2   7  18       44.33       59.45     10.32 o
   3   7  18        1.88        3.19      4.15 o
   4   7  18       64.49       73.00      6.89 o
   5   7  18        1.86       -7.26      4.84 o
   1   1  19      188.96      179.09      3.35 o
   2   1  19      127.79      129.64      3.48 o
   3   1  19      254.96      255.37      4.64 o
   4   1  19        7.88       10.82      1.40 o
   5   1  19        4.33        5.32      1.78 o
   6   1  19       74.18       91.74      3.36 o
   7   1  19      348.09      338.73      7.07 o
   8   1  19       82.15       94.15      5.89 o
   9   1  19        3.43        1.32      3.91 o
  10   1  19       82.98       74.24      6.56 o
  11   1  19        2.27       -4.33      3.22 o
  12   1  19       13.23       12.06      4.45 o
   0   2  19      168.94      183.39      5.85 o
   1   2  19        2.72        4.26      1.41 o
   2   2  19       16.65       29.10      2.12 o
   3   2  19      242.12      244.73      6.32 o
   4   2  19      444.08      416.41     10.61 o
   5   2  19        0.06        1.17      1.85 o
   6   2  19      219.37      197.48      8.21 o
   7   2  19      150.05      158.41      7.47 o
   8   2  19      222.47      239.57     15.12 o
   9   2  19      230.76      255.71      8.97 o
  10   2  19       44.86       43.77      5.15 o
  11   2  19        6.11        3.09      4.41 o
   1   3  19       78.89       84.18      3.70 o
   2   3  19        2.79        1.60      1.52 o
   3   3  19      653.66      614.10     11.30 o
   4   3  19      640.14      643.66     11.88 o
   5   3  19        0.90        0.02      2.71 o
   6   3  19      125.47       96.62     10.35 o
   7   3  19      330.52      296.57     11.62 o
   8   3  19       66.85       62.25      5.67 o
   9   3  19       23.28       26.94      5.98 o
  10   3  19       40.46       44.37      6.44 o
  11   3  19        4.74        8.02      4.65 o
   0   4  19      452.18      417.93     11.85 o
   1   4  19       86.13       89.98      4.47 o
   2   4  19        0.02        4.77      2.48 o
   3   4  19       70.47       58.39      4.10 o
   4   4  19      169.95      159.78      6.79 o
   5   4  19      140.01      131.80      6.60 o
   6   4  19        5.20        4.28      3.11 o
   7   4  19      119.03      141.13      7.99 o
   8   4  19        0.62       -3.89      3.94 o
   9   4  19       49.15       70.72      8.65 o
  10   4  19        5.92        6.91      5.39 o
   1   5  19       58.81       58.27      4.89 o
   2   5  19       11.10       11.71      3.71 o
   3   5  19      424.73      419.56     11.58 o
   4   5  19       44.70       46.22      5.19 o
   5   5  19       34.31       29.91      4.66 o
   6   5  19       16.77       15.80      4.28 o
   7   5  19        8.81        9.58      4.11 o
   8   5  19        4.22        3.15      4.09 o
   9   5  19        0.19       -3.71      7.42 o
   0   6  19       25.26       22.67      8.65 o
   1   6  19        8.04        9.07      3.79 o
   2   6  19        5.18        5.98      3.72 o
   3   6  19        9.67       17.74      4.36 o
   4   6  19       84.49       79.64      6.65 o
   5   6  19        0.55        1.03      3.71 o
   6   6  19        0.55        5.04      4.10 o
   7   6  19        0.21       -0.84      4.03 o
   1   7  19       10.97       14.33      5.63 o
   2   7  19       54.63       64.74      6.39 o
   3   7  19       17.12       14.83      8.55 o
   4   7  19       11.26       20.17      4.99 o
   5   7  19       14.41        2.11      4.27 o
   0   0  20     2378.72     2296.83     36.27 o
   1   0  20      206.37      194.27      5.02 o
   2   0  20      259.62      239.45      5.48 o
   3   0  20      884.21      914.46     10.92 o
   4   0  20      388.86      407.36      9.16 o
   5   0  20     1022.33      918.99     18.21 o
   6   0  20      588.14      535.16     12.86 o
   7   0  20       40.94       26.96      3.97 o
   8   0  20      293.59      253.86     16.07 o
   9   0  20        8.01        3.71      6.59 o
  10   0  20       67.66       59.28      7.72 o
  11   0  20       54.94       71.71      8.80 o
   1   1  20        8.99       12.15      1.33 o
   2   1  20        8.85       10.42      1.23 o
   3   1  20       99.83      105.90      3.37 o
   4   1  20        1.79        0.50      1.78 o
   5   1  20       89.49       88.35      3.73 o
   6   1  20      345.21      347.70      6.15 o
   7   1  20       57.96       43.66      3.33 o
   8   1  20      317.95      327.92      8.44 o
   9   1  20      155.28      174.85     11.06 o
  10   1  20       70.85       68.49      6.72 o
  11   1  20       27.29       25.17      4.69 o
   0   2  20     1014.03     1099.29     17.16 o
   1   2  20       28.01       27.93      2.42 o
   2   2  20      100.26       87.59      2.47 o
   3   2  20      349.73      361.32     10.54 o
   4   2  20      154.38      154.69      4.75 o
   5   2  20       62.40       65.35      3.64 o
   6   2  20       34.13       28.50      2.57 o
   7   2  20      143.45      158.91      7.63 o
   8   2  20       29.01       35.93      5.54 o
   9   2  20       17.58       20.82      4.23 o
  10   2  20        8.16       -3.91      4.51 o
  11   2  20        0.44       -0.38      3.45 o
   1   3  20       63.17       62.62      3.34 o
   2   3  20        1.01        2.39      1.52 o
   3   3  20      210.26      185.98      6.26 o
   4   3  20      302.58      287.28      7.95 o
   5   3  20       33.79       25.27      6.78 o
   6   3  20      105.83      109.41      6.03 o
   7   3  20      195.34      185.65      7.44 o
   8   3  20        1.29       -1.55      3.31 o
   9   3  20        3.59        4.46      4.55 o
  10   3  20        6.91        2.37     10.71 o
   0   4  20      436.15      433.65     12.26 o
   1   4  20      406.35      392.17      8.05 o
   2   4  20       27.81       33.90      4.20 o
   3   4  20      317.67      299.96      9.26 o
   4   4  20       20.18       17.15      3.41 o
   5   4  20        4.84        7.31      3.20 o
   6   4  20       22.27       21.10      5.20 o
   7   4  20        6.27        8.45      4.13 o
   8   4  20        4.61       -2.34      3.66 o
   9   4  20        0.37        0.75      4.75 o
  10   4  20       30.53       35.85      6.84 o
   1   5  20        0.34        2.17      3.13 o
   2   5  20      258.87      259.12      8.95 o
   3   5  20      177.15      165.39      8.10 o
   4   5  20       42.15       41.98      5.15 o
   5   5  20        0.38        3.56      5.60 o
   6   5  20        0.89       -3.91      3.37 o
   7   5  20        7.62       11.27      4.21 o
   8   5  20        1.77        5.59      4.10 o
   0   6  20        8.28        5.36      7.01 o
   1   6  20       25.71       31.84      4.54 o
   2   6  20        6.14       -0.07      3.40 o
   3   6  20       58.83       54.45      6.01 o
   4   6  20        9.06        9.56      3.99 o
   5   6  20        0.89       -4.02      3.45 o
   6   6  20       19.78       17.63      4.76 o
   7   6  20       28.88       36.63      5.82 o
   1   7  20       55.72       48.28      7.43 o
   2   7  20       26.09       27.90      5.06 o
   3   7  20        1.22        2.62      3.93 o
   4   7  20       26.84       20.79      4.99 o
   1   1  21       84.52       79.55      2.54 o
   2   1  21      366.84      368.75      4.84 o
   3   1  21       13.18       11.94      1.44 o
   4   1  21       45.36       45.28      3.08 o
   5   1  21      323.62      340.26      6.71 o
   6   1  21       22.95       22.49      2.77 o
   7   1  21       11.71        5.94      2.29 o
   8   1  21       18.09       15.28      3.60 o
   9   1  21       89.52       97.34     11.13 o
  10   1  21       13.57       22.95      4.91 o
  11   1  21       11.53        8.27      3.95 o
   0   2  21        1.32        0.36      2.71 o
   1   2  21      594.25      586.40      7.97 o
   2   2  21      141.88      139.81      4.67 o
   3   2  21      208.45      199.80      5.37 o
   4   2  21       10.80       22.89      2.74 o
   5   2  21       89.45       88.01      4.13 o
   6   2  21     1245.20     1271.65     22.08 o
   7   2  21      113.52      120.34      7.17 o
   8   2  21       59.10       60.92      6.33 o
   9   2  21       29.98       27.81      4.41 o
  10   2  21       28.02       18.10      5.97 o
  11   2  21        9.26        8.66      4.65 o
   1   3  21        6.52        2.42      1.82 o
   2   3  21      117.10      123.64      5.61 o
   3   3  21       42.81       43.32      3.96 o
   4   3  21      247.69      250.65      9.22 o
   5   3  21       50.34       57.12      4.67 o
   6   3  21       14.36        8.68      3.33 o
   7   3  21       75.80       86.22      6.32 o
   8   3  21       10.28       13.51      4.80 o
   9   3  21       30.08       16.96      5.34 o
  10   3  21       11.33       13.39      5.09 o
   0   4  21       21.35       18.31      4.05 o
   1   4  21        0.01        0.41      2.11 o
   2   4  21       12.70        8.92      3.47 o
   3   4  21      121.31      123.07      6.23 o
   4   4  21       93.14       96.94      5.89 o
   5   4  21        4.73        2.85      3.02 o
   6   4  21      162.67      180.38      8.52 o
   7   4  21        4.06       -4.43      3.25 o
   8   4  21        9.14       10.02      3.99 o
   9   4  21        5.59       11.66      5.45 o
   1   5  21      225.96      229.37     12.28 o
   2   5  21       14.81        7.38      5.53 o
   3   5  21       11.57        6.61      3.88 o
   4   5  21       75.49       73.23      6.18 o
   5   5  21       14.34        5.91      3.79 o
   6   5  21        9.21        9.26      4.20 o
   7   5  21        1.92        3.33      3.95 o
   8   5  21        0.18       -5.42      3.72 o
   0   6  21       47.25       48.63      9.48 o
   1   6  21        2.34        2.58      3.55 o
   2   6  21        5.72        9.41      5.23 o
   3   6  21        0.43        3.73      3.71 o
   4   6  21        6.04        4.69      4.12 o
   5   6  21        4.43        4.08      4.03 o
   6   6  21        0.01        0.10      3.79 o
   1   7  21        0.97        1.03      4.95 o
   2   7  21        6.87       12.81      7.21 o
   3   7  21       13.35       12.79      4.76 o
   0   0  22     1628.94     1634.49     28.11 o
   1   0  22      694.37      704.13     10.84 o
   2   0  22     1098.28     1019.60     14.10 o
   3   0  22       81.27       81.61      3.51 o
   4   0  22        7.34        0.05      3.10 o
   5   0  22      256.80      248.73     13.60 o
   6   0  22        1.09        0.96      3.05 o
   7   0  22      209.14      189.18      7.92 o
   8   0  22      322.22      286.82     17.31 o
   9   0  22        1.99       -0.41      5.36 o
  10   0  22        2.50        2.47      6.59 o
  11   0  22        2.99        2.54      5.39 o
   1   1  22        1.18       -0.74      1.19 o
   2   1  22       75.92       72.19      2.52 o
   3   1  22      544.34      489.87      7.25 o
   4   1  22      304.86      324.26     11.46 o
   5   1  22        8.29        5.26      2.29 o
   6   1  22       23.79       25.14      3.51 o
   7   1  22      655.70      586.65     11.59 o
   8   1  22       19.08       22.88      4.07 o
   9   1  22        0.71       10.51      4.80 o
  10   1  22       30.56       33.87      5.53 o
  11   1  22        1.99        3.89      3.85 o
   0   2  22       77.88       71.13      4.54 o
   1   2  22      665.08      663.46      8.75 o
   2   2  22       79.16       69.73      2.90 o
   3   2  22      339.65      346.77      7.07 o
   4   2  22       70.71       75.89      4.67 o
   5   2  22      424.41      374.09      8.77 o
   6   2  22      353.67      341.41      9.13 o
   7   2  22       52.41       72.49      7.18 o
   8   2  22      125.23      110.29      8.21 o
   9   2  22       49.92       38.53      5.84 o
  10   2  22        2.65        4.82      5.09 o
   1   3  22      166.10      150.43      4.75 o
   2   3  22        8.83       12.45      2.82 o
   3   3  22       22.07       17.75      3.23 o
   4   3  22      372.71      351.67      8.92 o
   5   3  22       34.83       43.99      4.31 o
   6   3  22       72.29       75.90      5.41 o
   7   3  22       53.84       57.10      5.43 o
   8   3  22        1.75        4.05      4.16 o
   9   3  22        3.82        2.25      5.77 o
  10   3  22        0.70       -6.51      4.34 o
   0   4  22      185.62      203.43      8.61 o
   1   4  22      288.27      301.52      9.20 o
   2   4  22       63.36       58.20      5.14 o
   3   4  22        1.94        4.50      2.98 o
   4   4  22       49.46       44.92      4.45 o
   5   4  22        9.15       14.34      3.51 o
   6   4  22       65.82       61.43      5.86 o
   7   4  22       40.41       43.44     10.64 o
   8   4  22        0.15       -3.52      3.40 o
   9   4  22       10.24        5.15      5.25 o
   1   5  22       40.62       28.84      6.12 o
   2   5  22       13.85       11.97      3.93 o
   3   5  22        4.85        2.10      3.25 o
   4   5  22       79.15       84.95      6.73 o
   5   5  22        3.54        4.61      3.79 o
   6   5  22        3.12        3.99      3.96 o
   7   5  22        6.58        5.22      5.67 o
   8   5  22        1.67        6.64      4.77 o
   0   6  22       15.12       16.48      7.83 o
   1   6  22       23.98       17.72      5.54 o
   2   6  22       58.09       51.01      5.77 o
   3   6  22        6.24       -0.15      3.64 o
   4   6  22       15.87       12.92      4.51 o
   5   6  22       29.17       29.91      5.25 o
   6   6  22       13.36       16.35      4.76 o
   1   7  22       38.78       38.03      7.27 o
   2   7  22        2.06        7.85      5.68 o
   1   1  23        1.66        1.67      1.28 o
   2   1  23        1.89        2.14      1.33 o
   3   1  23       19.60       27.67      1.99 o
   4   1  23      438.78      413.86      7.24 o
   5   1  23      226.12      206.72      5.28 o
   6   1  23       30.24       38.96      3.28 o
   7   1  23       31.42       24.05      3.61 o
   8   1  23       87.09       94.29      6.10 o
   9   1  23        2.16        2.52      5.77 o
  10   1  23       17.63       10.48      5.34 o
   0   2  23       20.21       21.92      3.19 o
   1   2  23        9.84        6.18      1.78 o
   2   2  23      429.22      433.42      8.06 o
   3   2  23        0.46        2.86      2.52 o
   4   2  23       29.38       28.42      2.57 o
   5   2  23      588.55      563.15      9.65 o
   6   2  23        7.84       10.22      2.56 o
   7   2  23        7.30       16.16      4.64 o
   8   2  23        1.94       15.40      4.55 o
   9   2  23        7.38       11.40      4.80 o
  10   2  23       13.64        5.57      4.48 o
   1   3  23       61.31       64.18      4.03 o
   2   3  23      340.80      308.32      7.97 o
   3   3  23       18.15       17.51      3.22 o
   4   3  23       37.94       31.02      3.77 o
   5   3  23      107.87      111.18      7.94 o
   6   3  23       15.61       20.77      3.77 o
   7   3  23       13.26       33.94      8.65 o
   8   3  23        2.59        7.83      4.75 o
   9   3  23        4.16        1.44      4.37 o
   0   4  23       13.59       20.40      4.16 o
   1   4  23        0.63        1.62      2.91 o
   2   4  23        7.20        7.15      3.39 o
   3   4  23      100.42       84.30      5.51 o
   4   4  23       74.16       60.90      5.07 o
   5   4  23      167.16      174.43      7.60 o
   6   4  23        0.85        0.27      3.39 o
   7   4  23        0.41        5.88      3.72 o
   8   4  23        0.98       -0.22      3.83 o
   9   4  23        0.29       -0.82      5.36 o
   1   5  23        6.62       14.08      3.75 o
   2   5  23        0.56       -1.95      3.40 o
   3   5  23        1.70       -2.64      4.82 o
   4   5  23       24.79       25.06      4.65 o
   5   5  23        7.79        3.12      3.72 o
   6   5  23       68.86       64.36      6.50 o
   7   5  23        0.80       -0.46      3.93 o
   0   6  23       46.02       55.22     10.30 o
   1   6  23       18.48       21.84      5.83 o
   2   6  23       50.56       54.04      5.75 o
   3   6  23        0.02       -4.07      3.55 o
   4   6  23       19.58       22.35      4.99 o
   5   6  23       24.16       21.76      5.07 o
   0   0  24     1610.20     1522.27     27.22 o
   1   0  24     1009.77     1009.38     17.33 o
   2   0  24       27.12       28.15      3.91 o
   3   0  24      514.39      498.38     11.35 o
   4   0  24      871.75      855.55     15.67 o
   5   0  24        4.21       -1.52      2.87 o
   6   0  24      878.13      847.68     21.64 o
   7   0  24      412.48      441.12     14.84 o
   8   0  24        0.37        1.24      6.18 o
   9   0  24      116.39      121.16     14.01 o
  10   0  24       19.46        4.95      7.01 o
   1   1  24      264.82      253.20      4.10 o
   2   1  24      371.29      341.00      4.81 o
   3   1  24     1090.16     1103.36     10.72 o
   4   1  24      232.46      238.27      5.69 o
   5   1  24        3.84        3.84      2.46 o
   6   1  24      121.25      105.70      4.72 o
   7   1  24        0.18       -1.52      4.30 o
   8   1  24       18.81       20.13      4.06 o
   9   1  24        6.42        9.28      4.80 o
  10   1  24        2.61        2.46      5.09 o
   0   2  24      610.93      590.38     11.90 o
   1   2  24        1.16       -1.49      1.60 o
   2   2  24        1.15        2.43      2.26 o
   3   2  24       99.19       90.73      3.89 o
   4   2  24      321.20      299.90      6.99 o
   5   2  24       17.46       18.79      2.91 o
   6   2  24       14.40       20.77      2.90 o
   7   2  24       50.34       61.45      6.53 o
   8   2  24        2.11        5.62      4.45 o
   9   2  24        0.79        3.10      4.45 o
  10   2  24        0.26        8.81      8.86 o
   1   3  24       56.95       51.34      3.37 o
   2   3  24      165.89      157.47      6.32 o
   3   3  24       29.33       27.20      3.62 o
   4   3  24        1.47        2.80      2.97 o
   5   3  24       14.65       16.44      3.49 o
   6   3  24       45.66       41.86      5.09 o
   7   3  24       10.40        7.28      3.81 o
   8   3  24       67.99       59.71      7.62 o
   9   3  24       19.75       25.02      6.04 o
   0   4  24      299.28      263.24     19.37 o
   1   4  24        0.46       -4.71      3.14 o
   2   4  24       35.91       31.89      4.80 o
   3   4  24       33.61       31.66      4.06 o
   4   4  24        0.90        1.69      2.98 o
   5   4  24       48.52       57.21      5.05 o
   6   4  24        0.03        4.23      3.61 o
   7   4  24      160.34      173.96     10.70 o
   8   4  24        0.17       -1.12      3.96 o
   1   5  24        0.31       -1.52      3.21 o
   2   5  24       32.04       30.75      4.60 o
   3   5  24       72.51       67.80      6.27 o
   4   5  24        4.15        5.59      5.01 o
   5   5  24        0.97        0.73      3.79 o
   6   5  24        4.01        5.21      4.17 o
   7   5  24       15.83       18.48      4.96 o
   0   6  24       82.96       81.60     12.36 o
   1   6  24       15.18       18.08      5.97 o
   2   6  24        5.58        6.19      5.15 o
   3   6  24        0.56       -0.87      3.95 o
   4   6  24        8.98       10.54      4.63 o
   1   1  25      120.57      114.28      4.73 o
   2   1  25        0.57        3.45      1.70 o
   3   1  25      400.40      414.51      6.83 o
   4   1  25      143.58      129.17      4.80 o
   5   1  25        7.32        8.91      2.33 o
   6   1  25       24.77       25.79      3.09 o
   7   1  25       19.40       16.53      3.80 o
   8   1  25       12.09        8.45      4.95 o
   9   1  25        1.72       10.71      5.39 o
  10   1  25        7.39       13.14      5.97 o
   0   2  25       10.59       22.27      3.37 o
   1   2  25       43.73       38.20      4.33 o
   2   2  25      107.58       92.19      4.55 o
   3   2  25      100.29       90.31      3.99 o
   4   2  25       24.95       25.58      3.02 o
   5   2  25       10.31       14.61      2.81 o
   6   2  25      107.61      111.01      6.16 o
   7   2  25        0.26        0.00      4.08 o
   8   2  25       15.47       22.22      5.09 o
   9   2  25       11.41        9.73      7.01 o
   1   3  25       66.29       65.57      4.50 o
   2   3  25      140.90      129.82      6.11 o
   3   3  25      304.84      309.62      8.59 o
   4   3  25      174.75      202.75     10.29 o
   5   3  25       66.11       71.47      5.33 o
   6   3  25        0.25       -1.92      4.14 o
   7   3  25       69.41       75.63      7.04 o
   8   3  25        9.60        4.97      4.55 o
   9   3  25        0.12       -6.17      4.22 o
   0   4  25      126.74      141.35     14.01 o
   1   4  25       38.06       45.21      4.78 o
   2   4  25       14.67       16.50      3.85 o
   3   4  25        3.87        8.54      3.69 o
   4   4  25       32.16       31.41      4.22 o
   5   4  25       53.38       48.66      5.53 o
   6   4  25        0.60        3.03      3.79 o
   7   4  25        9.09       22.81      4.99 o
   8   4  25        7.03        5.77      4.56 o
   1   5  25        2.84        3.11      4.75 o
   2   5  25        0.73        3.23      3.51 o
   3   5  25        6.73        4.92      6.81 o
   4   5  25       39.97       54.99      5.94 o
   5   5  25       10.84       20.80      4.71 o
   6   5  25       21.69       29.45      5.30 o
   0   6  25        0.90       -0.41      6.59 o
   1   6  25       17.91       10.92      5.54 o
   2   6  25       19.03       15.25      5.83 o
   3   6  25        9.04       11.91      4.60 o
   4   6  25       13.33       19.94      5.15 o
   0   0  26     1476.74     1593.91     28.97 o
   1   0  26      503.60      502.10      9.60 o
   2   0  26      261.40      248.62     10.68 o
   3   0  26      446.13      405.33     10.50 o
   4   0  26       25.63       28.12      4.85 o
   5   0  26      611.24      581.95     18.96 o
   6   0  26      126.11      114.91     16.48 o
   7   0  26       91.90       81.99      6.83 o
   8   0  26        1.02        4.12      5.77 o
   9   0  26        0.00       -7.42      5.77 o
   1   1  26     1306.94     1269.34     11.00 o
   2   1  26      828.89      784.74      8.95 o
   3   1  26        1.44        4.49      2.21 o
   4   1  26      208.51      190.17      5.31 o
   5   1  26       18.75       16.27      2.59 o
   6   1  26       16.06       17.58      3.27 o
   7   1  26       16.63       20.05      3.99 o
   8   1  26        2.53       -2.81      4.05 o
   9   1  26       46.98       27.98      7.01 o
   0   2  26       58.53       61.21      5.10 o
   1   2  26      181.20      176.71      5.34 o
   2   2  26       43.41       41.58      3.08 o
   3   2  26        0.17        0.41      2.03 o
   4   2  26        3.49        3.93      3.11 o
   5   2  26      363.04      308.45      7.39 o
   6   2  26        3.48        0.18      3.21 o
   7   2  26       19.04       19.82      4.80 o
   8   2  26       42.16       63.07      7.03 o
   9   2  26       21.13       29.11      6.55 o
   1   3  26      247.34      225.78      7.45 o
   2   3  26       30.33       21.22      3.47 o
   3   3  26       70.50       71.43      5.10 o
   4   3  26        0.96        0.71      3.06 o
   5   3  26        2.13       -1.50      2.91 o
   6   3  26       30.40       37.97      5.55 o
   7   3  26        2.41        3.68      4.03 o
   8   3  26        0.15       -6.24      4.16 o
   0   4  26       17.97       18.54      7.42 o
   1   4  26        0.14       -0.64      3.44 o
   2   4  26        0.02        0.91      3.28 o
   3   4  26        1.52       -0.65      2.80 o
   4   4  26       67.77       74.62      6.34 o
   5   4  26        0.76       -2.16      3.76 o
   6   4  26       10.71        6.17      5.15 o
   7   4  26       64.86       74.00      9.09 o
   1   5  26        8.51        4.35      6.18 o
   2   5  26        0.00       -0.76      3.38 o
   3   5  26        1.10        2.19      3.45 o
   4   5  26        3.35        2.79      3.88 o
   5   5  26        1.72       10.86      4.43 o
   0   6  26        0.60       -7.01      6.18 o
   1   6  26       10.14        8.11      5.51 o
   2   6  26       11.78        3.20      8.86 o
   1   1  27       14.36       32.51      2.28 o
   2   1  27      435.91      456.40      7.21 o
   3   1  27      136.60      133.50      5.08 o
   4   1  27       21.18       19.17      2.80 o
   5   1  27       25.83       24.17      2.83 o
   6   1  27        5.63        5.92      2.79 o
   7   1  27        9.08        3.10      3.49 o
   8   1  27        0.24       -6.33      4.22 o
   9   1  27        0.03       -3.48      6.59 o
   0   2  27       37.77       43.31      4.58 o
   1   2  27        7.61        3.61      2.52 o
   2   2  27       32.35       33.60      3.01 o
   3   2  27      115.86      121.05      5.36 o
   4   2  27       39.50       40.18      4.31 o
   5   2  27       18.74       35.36      3.52 o
   6   2  27        2.00        2.51      3.33 o
   7   2  27       69.48       82.41      6.49 o
   8   2  27       62.95       62.23     13.70 o
   1   3  27       14.99       10.00      3.01 o
   2   3  27       23.17       21.92      3.59 o
   3   3  27       19.16       18.55      3.57 o
   4   3  27        1.40        0.79      2.82 o
   5   3  27        2.64        3.64      3.37 o
   6   3  27       28.49       46.92      5.81 o
   7   3  27       51.00       56.90      6.18 o
   8   3  27       51.24       61.91      7.72 o
   0   4  27       28.06       19.78      7.42 o
   1   4  27        4.41        7.21      4.64 o
   2   4  27       10.25       13.01      3.75 o
   3   4  27        0.01        0.06      2.89 o
   4   4  27        5.64       10.48      3.45 o
   5   4  27       12.44       19.24      4.75 o
   6   4  27       37.21       41.10      5.61 o
   7   4  27        3.72        5.64      6.57 o
   1   5  27       18.56       19.52      6.39 o
   2   5  27        0.10        1.09      4.93 o
   3   5  27       18.53       17.01      4.51 o
   4   5  27        6.42        7.97      4.28 o
   5   5  27       68.97       76.44     11.51 o
   0   6  27        6.25       16.48      7.83 o
   0   0  28     3344.72     3021.15     48.49 o
   1   0  28      118.07      142.69      5.91 o
   2   0  28        0.00       -2.74      3.07 o
   3   0  28        0.17        0.54      3.15 o
   4   0  28       60.54       69.77     11.33 o
   5   0  28       98.36      104.49      7.91 o
   6   0  28        5.78        7.77      4.16 o
   7   0  28        7.19        5.77      7.42 o
   8   0  28        0.69        8.24      7.42 o
   9   0  28       55.99       85.72     13.19 o
   1   1  28       47.59       57.73      3.09 o
   2   1  28      182.07      169.87      5.28 o
   3   1  28       29.55       42.33      3.42 o
   4   1  28        3.58        0.88      2.27 o
   5   1  28       61.90       60.58      3.96 o
   6   1  28      129.09      130.00      6.12 o
   7   1  28       15.71       15.52      4.10 o
   8   1  28        3.33        4.49      5.09 o
   0   2  28      620.60      590.55     11.00 o
   1   2  28        3.50        9.80      3.29 o
   2   2  28        6.02        5.77      2.37 o
   3   2  28      109.31      114.84      5.42 o
   4   2  28      203.09      177.80      6.40 o
   5   2  28       62.88       69.57      5.30 o
   6   2  28        2.08        1.52      3.11 o
   7   2  28       22.08       26.98      4.72 o
   8   2  28        4.55        2.58      3.92 o
   1   3  28       68.64       73.75      5.01 o
   2   3  28       32.44       36.09      4.17 o
   3   3  28       41.83       56.15      4.80 o
   4   3  28       28.42       27.56      4.25 o
   5   3  28        7.55        5.97      3.67 o
   6   3  28       36.42       54.24      7.61 o
   7   3  28        0.88       -4.00      4.59 o
   0   4  28       51.31       51.51      9.89 o
   1   4  28        0.36       -1.78      4.22 o
   2   4  28       52.23       53.26      6.10 o
   3   4  28        4.86        7.85      3.33 o
   4   4  28       32.21       29.57      4.90 o
   5   4  28        1.95        7.78      4.12 o
   6   4  28       50.01       49.32      6.01 o
   1   5  28        3.88        4.80      5.04 o
   2   5  28        0.90       -0.97      4.95 o
   3   5  28        2.11        0.08      4.10 o
   4   5  28        7.15        5.00      4.36 o
   1   1  29       70.41       75.55      3.46 o
   2   1  29        7.09        6.14      2.32 o
   3   1  29       44.10       37.46      3.59 o
   4   1  29        0.01       -1.55      2.22 o
   5   1  29       71.44       77.97      4.36 o
   6   1  29        9.18        7.88      3.64 o
   7   1  29        1.80        1.27      3.63 o
   8   1  29       43.83       48.08      7.58 o
   0   2  29      186.10      229.83     10.32 o
   1   2  29       54.09       56.55      3.66 o
   2   2  29       99.71      110.28      5.43 o
   3   2  29       68.20       75.83      4.29 o
   4   2  29        6.30        6.83      2.57 o
   5   2  29       23.59       26.18      3.39 o
   6   2  29        5.92        2.51      3.27 o
   7   2  29      124.99      137.93      8.52 o
   1   3  29       32.75       29.08      5.68 o
   2   3  29        2.41       -1.37      2.80 o
   3   3  29      104.29      108.57      6.79 o
   4   3  29        8.57        2.78      3.17 o
   5   3  29        1.55        1.85      4.52 o
   6   3  29       45.42       62.84      8.40 o
   7   3  29       10.88        8.41      5.30 o
   0   4  29        0.18       -1.65      6.18 o
   1   4  29        4.34        5.29      4.51 o
   2   4  29       20.98       23.32      8.45 o
   3   4  29        6.01        7.05      3.53 o
   4   4  29       31.24       24.80      6.62 o
   5   4  29       70.05       72.52      6.73 o
   1   5  29        0.42        3.91      5.09 o
   2   5  29        8.34       18.86      8.65 o
   3   5  29        3.41        4.03      6.18 o
   0   0  30      421.97      378.19     19.37 o
   1   0  30       80.63      100.52      6.65 o
   2   0  30       26.21       29.22      4.51 o
   3   0  30        7.02       -2.97      3.31 o
   4   0  30       25.79       34.04      5.51 o
   5   0  30      160.07      158.99     13.39 o
   6   0  30       80.53       80.87      9.27 o
   7   0  30       15.56       13.60      8.24 o
   1   1  30      169.38      157.61      4.60 o
   2   1  30      253.81      243.41      6.24 o
   3   1  30       38.44       44.27      3.61 o
   4   1  30       47.39       42.24      3.65 o
   5   1  30       21.60       19.22      3.19 o
   6   1  30        4.21       11.97      4.06 o
   7   1  30        3.58        8.51      3.94 o
   0   2  30      251.82      271.47     11.32 o
   1   2  30      215.75      235.11      6.47 o
   2   2  30       39.82       43.75      3.89 o
   3   2  30       27.10       28.60      3.22 o
   4   2  30       13.88       15.45      2.97 o
   5   2  30       30.57       24.10      3.77 o
   6   2  30       11.98        8.43      3.64 o
   7   2  30        1.67        0.56      3.77 o
   1   3  30       51.84       57.31     11.13 o
   2   3  30       34.56       36.57      4.96 o
   3   3  30       16.01       15.18      3.70 o
   4   3  30       59.90       72.83      6.45 o
   5   3  30       11.46       15.28      4.44 o
   6   3  30       36.97       50.25      6.01 o
   0   4  30       31.62       39.15      9.48 o
   1   4  30        5.02        6.13      5.09 o
   2   4  30        2.80        7.48      5.04 o
   3   4  30        1.41        5.90      4.11 o
   4   4  30        6.29       14.03      4.44 o
   1   1  31       65.18       59.58      3.86 o
   2   1  31      107.20       94.19      4.63 o
   3   1  31       83.59       77.60      5.06 o
   4   1  31       50.01       70.52      4.34 o
   5   1  31       29.48       45.41      5.60 o
   6   1  31       23.71       20.28      4.61 o
   7   1  31       28.70       32.63      6.81 o
   0   2  31        2.56        9.66      4.45 o
   1   2  31        1.95        7.62      3.63 o
   2   2  31      136.06      155.62      7.19 o
   3   2  31       53.50       53.97      4.02 o
   4   2  31       23.87       19.59      3.09 o
   5   2  31       67.43       78.85      5.10 o
   6   2  31       14.34       10.72      3.80 o
   1   3  31       55.27       80.00      8.16 o
   2   3  31       17.76       14.53      5.77 o
   3   3  31        5.48       -0.01      5.93 o
   4   3  31        0.22       10.45      4.17 o
   5   3  31        5.29        6.10      4.20 o
   0   4  31       53.64       56.87     11.13 o
   1   4  31       44.14       58.67      8.65 o
   2   4  31       62.27       68.37      8.30 o
   3   4  31        2.12        2.24      5.09 o
   0   0  32       38.79       17.72      7.42 o
   1   0  32        0.49       -0.58      3.25 o
   2   0  32       18.33       22.28      4.33 o
   3   0  32       25.81       13.44      3.96 o
   4   0  32        0.50       -6.97      4.95 o
   5   0  32       11.49       14.66      5.34 o
   6   0  32       69.57       62.06      7.52 o
   1   1  32       70.51       71.17      4.55 o
   2   1  32       64.37       71.70      4.67 o
   3   1  32       11.56        8.69      2.77 o
   4   1  32       12.35       13.98      3.30 o
   5   1  32       99.88      114.21     10.53 o
   6   1  32        8.70        7.72      4.33 o
   0   2  32        0.78        7.21      4.66 o
   1   2  32        0.08        4.36      5.59 o
   2   2  32        1.00        3.65      3.29 o
   3   2  32        1.12        8.70      3.48 o
   4   2  32        8.31        9.21      3.11 o
   5   2  32       30.30       35.85      4.68 o
   1   3  32        8.43       14.60      5.81 o
   2   3  32      188.65      198.54     11.61 o
   3   3  32       12.04       15.52      4.49 o
   4   3  32        7.01        3.61      4.09 o
   0   4  32       42.58       35.44      9.89 o
   1   4  32        5.87       10.29      5.81 o
   1   1  33       38.62       48.39      4.57 o
   2   1  33        1.97        7.53      2.81 o
   3   1  33        7.30        4.97      2.88 o
   4   1  33        0.59        1.87      2.89 o
   5   1  33        1.24        2.40      3.38 o
   0   2  33      228.43      271.18     11.90 o
   1   2  33        9.25       22.42      7.61 o
   2   2  33        0.00        0.08      3.72 o
   3   2  33        1.68       -1.09      3.15 o
   4   2  33       22.96       22.18      3.76 o
   1   3  33        0.85        4.90      5.53 o
   2   3  33       41.58       42.68     10.10 o
   3   3  33       29.71       45.42      7.10 o
   0   0  34        5.14        4.95      6.59 o
   1   0  34        2.25        1.87      6.18 o
   2   0  34        0.39        0.73      3.57 o
   3   0  34        1.59        7.15      4.51 o
   4   0  34       67.08       92.45     15.66 o
   1   1  34        1.60       -4.20      2.96 o
   2   1  34        5.59        6.85      2.99 o
   3   1  34        0.21        7.94      3.12 o
   4   1  34       22.69       26.06      3.85 o
   0   2  34        3.09        5.36      7.01 o
   1   2  34        3.46        3.90      6.94 o
   2   2  34       15.61       25.91      5.06 o
   3   2  34       21.58        5.46      4.82 o
   1   1  35        1.44       -2.51      3.64 o
   2   1  35        0.55       -4.49      3.00 o
   3   1  35       25.71       32.53      4.04 o
   0   2  35       48.03       44.51     10.30 o
   1   2  35       57.90       51.39      7.80 o
   0   0  36        0.27       -1.65      6.59 o
   1   0  36       24.25       30.17     13.60 o
 
